# Supplementary material for: Health Care Spending: Changes in the Perceptions of the Australian Public
Source: PLoS One. 2016 Jun 13;11(6):e0157312. doi: 10.1371/journal.pone.0157312 (PMC4905657; doi:10.1371/journal.pone.0157312)
Supplement: S1 Dataset — (XLSX) [file pone.0157312.s001.xlsx]

## Sheet: 2006 - data and summary
HVRF_ID	Our_ID	Q1	Q3	Q5P3	Q5P7	Q5P8	Q5P10	Q5P11	Q5P12	Q5P13	Q5P14	Q6P1	Q6P3	Q6P5	Q6P6	Q6P7	Q6P8	Q6P9		Q9 - Sex	Q10 - Age
-10	2001	4	3	2	2	2	3	1	3	3	2	3	4	4	2	2	4	4		F	59
154	2004	3	4	4	3	3	4	1	1	4	4	1	3	4	1	1	2	2		F	73
157	2005	2	4	4	4	3	4	4	4	4	4	4	2	5	1	1	4	1		F	60
164	2006	2	4	3	2	3	4	4	1	2	2	2	1	2	4	2	4	1		F	61
168	2008	2	4	3	4	4	2	3	4	3	1	4	4	4	1	1	2	4		F	45
169	2009	4	8	4	4	8	4	8	4	4	4	5	1	4	1	1	4	1		F	45
181	2010	3	4	4	3	2	4	3	1	4	3	2	4	3	2	2	2	2		F	77
182	2011	1	4	1	3	2	2	1	1	2	2	2	3	3	3	2	3	3		F	36
190	2012	3	3	2	3	8	4	3	8	8	8	4	1	2	4	1	4	1		F	62
198	2013	3	4	4	2	2	2	2	3	3	4	4	1	2	1	1	2	1		F	34
203	2015	3	3	4	2	2	4	3	2	2	3	4	3	2	5	2	3	3		F	24
209	2017	4	4	2	8	8	4	8	4	8	3	8	8	5	4	2	1	1		F	68
210	2018	2	3	4	4	3	2	2	2	2	1	5	2	4	1	2	4	1		F	50
211	2019	8	1	4	3	8	4	3	2	3	8	5	2	4	2	2	4	2		F	59
212	2020	2	4	4	4	4	8	2	3	4	8	3	1	2	2	4	1	1		F	38
216	2023	3	3	3	4	4	2	3	3	3	4	2	2	4	4	2	3	3		F	48
217	2024	4	3	4	8	4	4	3	3	4	3	2	2	4	2	1	2	8		F	54
218	2025	4	4	2	4	2	3	1	1	2	2	4	1	2	2	2	2	1		F	64
219	2026	3	4	2	4	4	8	1	3	8	8	4	1	1	4	5	1	2		F	55
241	2031	1	4	8	4	8	4	8	2	1	2	5	4	4	2	1	2	2		F	76
250	2034	5	1	2	3	2	3	1	3	2	2	2	2	2	3	2	2	1		F	76
253	2035	2	4	1	4	2	3	4	2	4	2	5	4	5	2	1	1	1		F	61
269	2039	2	4	3	4	3	3	3	3	3	4	2	2	2	2	2	1	1		F	45
270	2040	4	4	2	3	4	2	4	3	4	2	3	1	4	1	1	2	2		F	47
272	2042	3	4	3	1	4	1	1	1	8	3	8	1	2	2	1	1	8		F	39
273	2043	3	4	4	4	4	2	2	2	4	2	4	1	5	1	1	1	1		F	59
283	2046	3	4	3	3	3	4	3	3	4	4	3	1	2	1	1	4	2		F	59
284	2047	4	4	4	3	3	2	3	3	4	4	4	1	4	1	1	2	1		F	38
301	2051	1	4	1	3	1	3	4	3	3	1	4	2	1	4	2	2	2		F	55
313	2054	2	4	1	3	1	1	1	1	3	1	1	1	4	4	2	1	1		F	37
319	2055	2	4	2	2	2	3	2	3	4	4	3	2	2	4	2	2	2		F	73
321	2056	4	3	3	4	1	4	1	4	3	2	2	4	4	1	1	1	1		F	79
328	2057	2	3	2	2	4	4	4	2	2	2	4	2	2	2	2	2	2		F	60
335	2059	3	3	2	8	8	3	8	8	2	8	4	2	8	1	1	4	2		F	56
336	2060	4	3	2	3	3	3	3	3	3	2	4	2	4	2	2	2	1		F	46
337	2061	2	4	4	3	3	4	3	3	4	3	4	4	4	2	2	2	2		F	49
353	2064	2	4	8	2	8	2	1	8	8	8	4	8	4	2	2	2	1		F	68
356	2066	3	4	3	2	2	3	2	2	2	3	4	2	1	2	1	1	1		F	41
360	2068	4	3	4	3	2	4	3	2	4	4	2	1	4	1	1	1	1		F	54
365	2069	2	4	4	4	3	4	4	4	3	4	1	2	1	1	1	1	1		F	68
369	2071	4	4	3	3	4	3	2	3	4	4	5	1	3	2	1	3	1		F	44
376	2074	1	4	4	2	3	4	3	4	3	4	4	2	5	1	1	2	2		F	35
377	2075	4	4	4	4	3	4	4	4	3	4	5	1	1	1	1	1	1		F	44
378	2076	5	2	8	2	2	4	2	1	2	2	5	1	1	4	1	4	4		F	89
390	2078	3	4	3	3	4	3	2	2	3	3	4	1	2	4	1	2	2		F	40
391	2079	3	3	3	2	3	3	2	2	3	2	3	2	4	2	2	4	2		F	41
393	2080	5	4	3	3	3	4	2	3	3	3	3	2	5	1	1	1	1		F	79
394	2081	2	4	1	8	2	4	8	3	8	1	1	1	5	1	1	1	1		F	68
396	2082	3	4	2	4	4	4	3	1	2	2	5	2	1	2	1	2	2		F	65
403	2084	4	4	3	4	4	8	2	8	3	4	4	2	4	1	2	1	1		F	46
408	2086	4	2	3	4	3	3	2	3	3	3	5	3	4	1	1	4	3		F	65
410	2087	3	2	2	2	2	2	3	2	2	2	4	4	4	2	2	2	2		F	24
416	2089	4	2	2	4	4	2	2	2	2	2	2	1	2	4	2	2	1		F	32
449	2094	1	4	2	4	4	2	1	3	4	3	3	2	4	2	1	4	1		F	47
454	2096	1	4	4	4	4	4	4	3	4	8	5	1	1	4	1	1	1		F	48
460	2099	1	3	3	2	2	4	3	2	2	2	2	4	4	2	2	1	8		F	52
475	2101	3	4	2	4	4	8	4	2	2	2	1	2	5	2	1	2	2		F	40
476	2102	2	4	4	3	4	4	2	2	2	2	2	3	2	4	1	2	2		F	41
478	2103	1	3	3	3	4	2	2	2	3	3	4	2	2	3	1	3	1		F	50
480	2104	4	3	3	1	4	4	2	3	1	3	4	2	2	4	2	3	1		F	33
481	2105	4	3	4	3	4	3	3	4	3	3	4	2	2	3	2	2	2		F	33
487	2107	4	4	2	2	1	4	3	2	2	2	4	2	2	4	2	2	2		F	58
492	2109	4	2	4	2	8	4	1	3	1	3	5	2	4	2	2	4	2		F	66
494	2110	2	4	4	2	4	3	4	1	3	1	4	3	3	3	2	2	2		F	61
501	2113	2	4	4	4	4	4	2	1	2	4	4	1	5	2	2	1	1		F	56
505	2114	2	4	4	2	2	3	3	3	8	2	4	8	4	8	1	2	2		F	46
514	2117	2	3	4	2	1	3	4	4	4	3	4	4	5	3	2	4	3		F	45
526	2121	2	3	4	4	4	3	2	3	2	2	3	2	4	2	2	2	2		F	61
527	2122	2	4	3	3	2	8	8	8	3	4	2	1	4	2	2	2	1		F	36
531	2123	4	4	2	4	3	3	3	4	3	4	4	2	4	2	4	4	2		F	24
543	2126	4	3	2	3	4	2	2	3	4	4	3	1	1	5	3	1	1		F	45
547	2127	3	4	3	3	2	2	2	3	2	2	2	4	4	1	1	2	1		F	36
556	2128	2	4	3	3	3	3	3	2	2	3	4	3	4	4	3	3	2		F	35
559	2130	3	4	4	4	3	4	2	4	4	3	1	3	2	1	1	4	3		F	79
561	2131	5	4	2	2	1	3	4	1	1	4	3	1	4	2	2	2	1		F	46
565	2132	1	4	4	2	4	4	3	1	4	2	5	5	5	2	1	1	1		F	51
569	2134	3	3	4	4	4	4	4	4	4	4	1	1	5	1	1	2	1		F	56
575	2136	2	2	8	4	3	8	3	4	4	4	4	4	3	2	1	2	4		F	58
578	2138	4	3	3	2	3	3	2	3	4	3	2	1	4	1	2	4	2		F	36
580	2139	4	4	4	2	2	4	2	8	3	3	5	1	4	2	2	1	1		F	72
583	2140	4	4	4	4	2	4	2	4	4	4	2	2	4	2	2	4	4		F	70
586	2142	4	3	4	2	2	4	2	4	2	4	4	1	5	4	1	1	1		F	52
592	2144	3	4	4	4	4	4	4	2	4	4	5	5	5	1	1	1	1		F	31
604	2146	2	4	4	4	3	2	8	2	8	3	4	2	4	2	3	2	2		F	60
606	2147	1	4	8	1	1	4	2	1	1	2	4	2	4	5	1	1	1		F	40
616	2149	4	4	3	2	3	3	2	3	4	3	2	2	5	1	1	1	1		F	37
617	2150	4	4	1	2	3	4	1	4	4	4	2	3	4	2	1	1	1		F	20
621	2151	4	4	3	3	4	8	8	8	3	2	4	8	3	1	1	1	2		F	28
622	2152	4	4	3	3	4	3	3	3	1	2	3	4	2	4	4	2	3		F	60
634	2154	4	2	2	4	4	3	3	3	4	2	3	5	5	1	1	2	2		F	45
640	2156	3	4	2	2	2	3	2	3	3	8	5	1	4	4	1	5	1		F	51
641	2157	5	4	4	4	4	4	4	8	4	4	5	1	4	2	2	4	1		F	59
644	2159	2	4	3	4	3	4	4	4	4	3	5	1	5	3	2	1	1		F	44
645	2160	3	4	3	3	4	3	2	3	4	3	3	2	2	1	1	2	2		F	59
649	2161	4	4	4	2	2	4	3	2	8	3	5	3	2	2	1	1	1		F	32
657	2163	4	8	3	3	3	3	8	3	3	8	3	4	2	2	4	4	4		F	75
670	2165	3	3	4	4	3	3	4	2	4	3	3	2	4	2	1	2	1		F	20
671	2166	3	4	4	3	8	4	3	3	4	3	4	2	4	1	2	2	1		F	52
674	2168	4	4	4	3	4	4	3	4	4	4	2	1	4	2	2	3	1		F	82
677	2169	5	2	4	4	4	4	3	3	4	2	1	3	4	2	1	4	2		F	52
678	2170	4	4	4	4	4	2	1	2	2	3	4	2	5	5	2	3	2		F	85
696	2175	3	4	3	3	2	8	4	3	3	2	3	1	2	5	4	1	2		F	41
699	2176	3	2	4	4	4	3	3	3	2	4	4	2	4	4	2	4	2		F	33
700	2177	4	4	3	2	8	2	3	3	2	3	5	1	4	2	1	4	2		F	56
706	2178	3	4	2	2	4	2	2	2	2	3	4	3	3	1	2	2	2		F	28
713	2180	4	4	3	3	3	3	3	3	4	3	3	2	5	1	1	3	2		F	38
716	2181	5	4	3	8	3	8	3	8	1	3	3	2	2	2	1	2	2		F	74
717	2182	1	4	3	4	4	2	4	4	4	3	4	2	4	2	2	2	2		F	77
719	2183	2	4	3	4	4	2	2	4	4	1	5	1	5	2	2	4	1		F	71
720	2184	4	2	3	2	3	3	2	3	4	3	2	1	4	3	2	3	1		F	40
733	2186	4	4	2	3	3	2	3	3	2	2	2	2	2	2	2	2	2		F	43
736	2187	4	2	1	2	8	3	8	2	1	1	4	4	4	4	4	3	4		F	30
738	2188	4	2	3	1	3	2	3	3	3	3	4	1	2	1	1	4	1		F	42
742	2189	3	3	4	1	2	1	3	2	3	3	4	2	2	4	1	3	2		F	44
747	2191	4	4	2	3	2	2	3	2	2	2	1	1	4	1	2	1	1		F	42
748	2192	5	2	1	4	3	1	4	4	3	4	4	2	4	4	2	4	2		F	64
749	2193	3	3	4	3	2	3	1	3	1	3	4	4	2	1	1	1	1		F	48
766	2195	4	4	4	4	2	2	2	8	1	3	2	4	3	1	1	2	2		F	41
772	2197	3	4	3	2	3	4	3	3	4	4	4	2	4	2	2	2	1		F	61
781	2201	4	4	4	3	2	4	2	3	4	2	1	1	5	1	1	8	2		F	45
782	2202	5	3	2	2	3	3	2	4	3	3	5	4	1	2	3	1	2		F	34
790	2203	1	4	3	3	3	2	8	3	3	1	4	2	4	2	1	4	1		F	43
809	2207	3	4	4	2	4	2	4	3	4	4	2	2	4	2	2	2	4		F	51
818	2208	3	4	2	4	4	2	3	3	3	2	4	1	4	2	2	1	2		F	73
819	2209	3	2	4	3	3	4	3	3	3	4	4	2	4	2	2	2	2		F	28
823	2210	5	2	4	2	3	3	2	2	3	3	5	4	2	1	1	3	5		F	34
825	2212	4	4	3	3	3	3	3	3	3	3	2	2	4	1	2	1	2		F	46
828	2213	2	4	3	4	4	3	3	3	4	3	4	2	4	3	4	2	1		F	42
830	2215	4	4	3	3	4	2	2	2	3	3	5	4	4	2	2	2	2		F	53
832	2216	2	3	3	4	2	3	3	4	2	3	4	2	4	4	2	2	2		F	51
837	2220	4	4	4	3	3	4	3	4	1	4	5	2	4	2	2	2	2		F	75
838	2221	2	4	4	2	3	2	3	4	2	4	3	2	4	2	2	2	1		F	79
841	2222	4	3	4	3	3	3	2	2	3	4	4	2	4	2	2	2	2		F	44
842	2223	4	3	4	4	3	4	3	4	4	3	5	4	5	1	1	1	4		F	62
843	2224	4	2	4	4	4	3	3	4	1	1	4	3	3	1	1	1	1		F	50
855	2225	2	4	4	4	4	2	1	1	2	1	5	1	1	2	2	1	1		F	48
866	2226	3	4	8	3	4	4	3	3	3	2	4	1	4	4	1	2	2		F	62
867	2227	3	4	4	4	3	4	1	4	4	4	2	2	2	2	2	2	1		F	75
868	2228	2	4	4	2	3	4	3	2	2	4	4	2	4	2	4	4	2		F	49
877	2231	3	4	3	4	2	2	3	4	4	4	2	1	2	1	2	2	2		F	81
879	2232	8	4	2	2	2	3	3	2	2	2	3	2	2	2	2	2	1		F	52
889	2234	1	4	4	2	4	2	2	1	2	4	4	4	2	4	1	2	1		F	46
892	2236	3	4	3	3	4	2	3	3	3	3	2	1	1	2	1	3	1		F	43
893	2237	3	4	1	4	8	1	8	1	2	8	5	2	4	2	1	3	3		F	43
898	2238	4	4	3	4	3	3	3	3	3	3	4	2	4	2	1	2	2		F	39
901	2239	3	3	4	2	2	4	3	4	2	4	5	2	2	2	2	2	2		F	53
902	2240	4	4	4	2	8	2	2	2	2	3	4	1	4	1	2	2	1		F	43
903	2241	1	4	4	4	1	4	1	1	2	1	3	2	2	1	2	2	1		F	67
904	2242	1	4	3	4	4	3	3	4	3	2	2	4	5	1	1	1	1		F	47
908	2244	4	2	3	3	4	4	4	3	3	2	2	4	5	1	1	1	1		F	18
909	2245	5	4	4	4	3	2	4	3	3	4	2	2	2	2	2	2	4		F	70
915	2249	1	4	3	4	3	4	3	4	3	3	1	2	2	1	1	1	1		F	62
916	2250	3	4	4	4	4	3	3	3	4	3	4	4	4	2	2	2	4		F	67
920	2251	3	3	4	2	8	2	3	3	2	4	3	2	4	4	2	3	1		F	38
938	2258	2	3	3	3	4	8	3	8	3	3	2	5	4	1	1	2	3		F	64
948	2261	4	4	3	3	2	2	3	3	4	2	5	5	2	1	2	2	2		F	63
954	2264	3	4	2	2	2	4	3	2	2	4	4	2	4	2	2	2	2		F	38
963	2265	3	4	4	3	2	2	3	4	2	4	5	1	5	1	1	1	1		F	38
965	2266	1	4	4	1	3	3	2	2	2	4	4	1	2	2	2	4	1		F	60
971	2267	3	4	4	4	4	1	4	1	4	4	1	1	5	1	1	1	5		F	59
977	2268	2	4	4	4	4	8	8	4	4	4	3	4	5	2	1	2	4		F	81
979	2270	2	4	2	3	3	3	2	2	3	2	4	4	4	2	2	4	1		F	19
980	2271	2	4	4	4	4	3	4	4	3	4	2	1	1	1	1	2	1		F	51
981	2272	2	4	4	3	8	4	4	3	3	4	1	1	5	1	1	1	1		F	36
984	2274	4	3	2	3	2	4	3	4	2	3	4	2	4	2	1	2	1		F	21
987	2275	3	2	3	3	3	3	4	3	4	4	4	4	2	2	2	4	2		F	33
998	2277	3	3	3	3	3	1	4	3	3	3	2	2	4	2	2	2	1		F	44
999	2278	3	4	8	4	4	8	3	3	3	3	2	2	2	2	2	2	3		F	53
1000	2279	4	4	4	4	3	4	3	4	3	4	4	1	1	1	1	1	1		f	29
1012	2281	1	4	2	4	4	8	1	4	1	1	4	3	4	1	1	1	1		F	99
1015	2282	1	4	4	3	1	3	8	8	8	3	4	1	3	4	3	3	1		F	64
1026	2287	4	4	1	4	3	1	1	1	3	2	3	1	4	2	1	2	1		F	83
1031	2288	2	4	3	2	4	4	3	3	3	2	4	2	2	2	1	2	1		F	46
1038	2291	4	4	4	3	4	3	3	4	3	4	2	4	4	2	2	4	1		F	55
1039	2292	3	4	4	2	2	4	3	2	2	3	4	4	4	4	2	2	2		F	48
1040	2293	3	4	4	8	4	4	4	8	2	2	3	4	4	3	2	3	2		F	34
1053	2295	4	2	4	8	8	1	4	2	4	3	4	2	4	2	2	2	2		F	44
1054	2296	3	3	2	4	4	4	4	4	2	2	5	1	5	1	1	1	1		F	48
1056	2297	1	4	3	2	3	4	1	3	2	8	3	1	2	3	1	2	2		F	69
1078	2299	4	3	1	3	4	2	3	3	4	8	4	2	4	2	2	4	3		F	50
1082	2300	1	4	2	4	4	3	2	2	4	2	4	2	1	4	1	4	5		F	48
1084	2301	3	3	3	3	4	3	2	2	4	3	4	2	2	2	1	2	4		F	64
1085	2302	3	4	1	3	1	1	3	2	1	1	4	2	4	1	1	4	1		F	39
1086	2303	5	1	4	3	4	4	8	2	1	8	8	8	2	4	1	4	2		F	80
1096	2308	4	2	1	2	4	4	1	1	2	2	4	2	5	2	1	1	1		F	55
1098	2309	4	4	3	2	2	4	8	4	2	2	2	8	8	2	1	2	2		F	72
1099	2310	1	4	3	3	3	2	1	2	2	1	5	4	5	4	1	3	1		F	68
1108	2311	4	2	8	8	3	4	8	8	8	8	4	8	8	2	2	2	3		F	66
1110	2312	2	4	4	2	8	4	1	2	1	4	4	1	4	4	2	3	1		F	42
1112	2313	3	4	1	3	2	4	3	2	3	1	5	1	5	4	2	1	1		F	39
1126	2315	3	3	3	2	3	4	2	2	3	3	4	3	5	1	1	1	1		F	22
1133	2318	5	3	3	4	4	3	2	2	3	3	4	2	4	2	1	4	2		F	33
1134	2319	3	3	3	4	2	2	4	2	4	2	3	3	1	2	2	1	2		F	28
1138	2320	2	3	4	4	4	4	4	4	4	4	5	4	5	2	1	2	1		F	46
1146	2322	2	4	3	1	8	1	4	1	4	4	4	4	4	4	2	4	2		F	63
1152	2323	4	3	4	8	8	4	3	4	4	4	3	3	5	1	1	8	1		F	55
1167	2326	4	2	3	3	3	4	1	3	2	1	4	3	4	2	1	5	2		F	39
1170	2327	2	4	8	3	3	2	2	2	3	2	5	1	1	1	1	2	1		F	75
1173	2330	1	4	3	2	3	1	4	2	4	2	2	2	2	2	2	1	2		F	68
1181	2331	3	3	3	4	3	2	2	3	4	4	4	2	4	2	2	3	2		F	32
1189	2332	2	4	3	4	4	4	1	4	4	4	3	2	4	2	4	4	2		F	83
1190	2333	2	3	3	3	3	3	3	3	4	3	2	2	4	2	2	2	2		F	52
1191	2334	3	4	4	4	4	1	4	4	1	4	4	2	4	2	1	1	2		F	47
1193	2335	2	3	3	4	4	3	2	3	4	4	2	2	5	1	1	1	1		F	25
1196	2336	3	3	3	3	3	8	3	3	3	3	2	3	3	2	1	2	1		F	66
1199	2337	2	4	3	3	2	3	4	3	4	3	2	3	4	2	2	3	2		F	53
1201	2338	4	4	8	3	3	2	3	2	3	3	3	4	4	2	1	2	2		F	74
1202	2339	2	4	3	3	1	2	1	4	3	4	4	2	4	1	1	2	4		F	42
1203	2340	8	4	4	1	8	3	3	2	8	1	2	4	5	2	2	3	5		F	65
1209	2341	2	4	3	4	4	2	3	3	2	3	5	4	5	2	1	2	5		F	63
1213	2343	4	3	4	3	1	4	3	3	3	2	4	1	4	3	1	4	3		F	38
1220	2346	4	4	3	2	4	3	3	3	4	4	4	2	4	2	2	2	2		F	66
1221	2347	2	4	4	4	4	2	8	1	2	2	2	2	4	2	2	2	2		F	86
1222	2348	4	4	4	4	4	4	3	2	4	2	4	4	4	2	2	2	2		F	69
1225	2350	4	4	4	3	4	4	3	4	2	2	2	4	2	2	1	5	4		F	60
1230	2351	4	4	4	4	3	3	2	4	4	2	2	2	4	1	2	4	1		F	78
1232	2352	2	4	3	3	3	4	3	3	4	3	4	2	5	2	1	2	1		F	45
1244	2353	2	4	2	4	4	3	3	3	4	3	4	4	3	4	2	2	2		F	50
1247	2354	2	3	2	2	3	2	2	2	1	2	4	2	2	3	2	2	2		F	33
1256	2356	4	4	2	3	2	4	4	3	4	3	3	2	4	2	2	3	2		F	19
1260	2357	3	4	4	2	3	2	3	3	2	3	4	2	2	4	2	2	2		F	59
1261	2358	5	2	3	1	2	2	2	3	1	3	4	2	4	2	4	4	2		F	32
1268	2360	4	4	4	4	4	8	3	3	4	4	4	4	1	1	2	2	2		F	55
1272	2362	2	4	2	2	8	2	2	2	4	4	2	2	4	2	2	2	2		F	41
1277	2363	2	3	3	3	3	1	3	1	2	1	4	2	2	2	1	4	1		F	53
1279	2364	2	4	4	4	4	4	3	3	3	3	2	4	5	2	1	2	1		F	74
1283	2365	1	4	2	3	4	3	4	3	4	3	4	3	3	3	2	2	3		F	45
1286	2366	4	3	3	4	3	3	3	3	2	2	1	2	4	3	2	2	2		F	55
1296	2369	2	4	3	2	3	3	3	4	3	3	4	2	2	2	1	2	2		F	58
1304	2370	2	4	4	4	4	3	3	3	4	4	2	1	2	1	2	1	1		F	78
1308	2371	4	4	4	2	4	4	1	4	3	2	5	3	2	4	2	4	4		F	79
1315	2372	2	4	3	2	3	2	2	2	2	3	4	2	4	4	2	2	2		F	30
1318	2373	4	4	2	4	3	2	2	2	4	3	5	4	5	2	2	3	2		F	51
1321	2374	3	3	3	3	3	4	3	8	3	3	3	2	3	2	1	2	2		F	32
1324	2375	3	8	4	4	3	3	4	4	4	3	4	4	4	3	2	3	8		F	43
1339	2377	3	4	3	4	3	3	3	2	2	1	4	2	2	4	1	3	1		F	64
1344	2378	4	3	3	3	3	3	8	2	4	3	4	4	2	1	2	4	2		F	49
1347	2379	2	4	3	4	2	2	2	3	3	3	5	2	2	3	2	1	3		F	45
1360	2382	3	4	3	2	8	1	2	8	4	1	2	8	4	2	1	2	2		F	45
1365	2384	3	3	3	2	2	8	2	3	2	3	3	2	4	2	2	2	2		F	33
1369	2386	3	4	4	4	8	4	8	4	4	4	4	2	4	2	2	3	3		F	47
1370	2387	5	4	3	2	2	3	2	2	8	2	4	2	5	2	2	4	2		F	51
1371	2388	3	4	4	3	4	4	2	4	4	4	2	5	5	1	1	1	1		F	50
1374	2389	5	4	4	3	3	3	1	3	3	4	4	2	4	2	1	2	2		F	59
1376	2391	4	4	4	3	4	3	3	3	3	3	4	2	4	2	2	4	2		F	58
1381	2392	1	4	2	3	4	3	4	4	4	1	2	2	4	1	3	3	1		F	67
1385	2393	3	4	4	3	4	4	2	3	2	3	4	4	4	2	2	2	2		F	55
1386	2394	3	3	4	4	3	4	3	3	3	4	2	2	4	2	2	2	2		F	41
1393	2396	4	3	2	2	3	2	3	2	2	3	8	2	4	2	1	2	2		F	18
1398	2398	3	4	4	3	3	3	2	3	8	2	5	5	5	4	2	1	1		F	72
1401	2399	4	4	3	4	3	4	2	2	3	4	8	2	2	2	2	2	2		F	79
1415	2401	4	4	4	3	8	3	3	3	3	1	2	2	4	2	2	2	2		F	80
1418	2403	1	4	4	4	3	4	3	3	4	4	2	2	4	2	2	2	2		F	76
1420	2404	3	4	4	2	8	3	8	3	4	3	4	8	8	4	2	4	2		F	76
1421	2405	2	4	4	4	4	2	4	2	4	4	4	1	4	4	1	1	2		F	80
1435	2409	1	4	8	8	8	8	8	8	8	8	2	1	4	2	2	2	4		F	74
1452	2412	4	4	3	3	4	2	4	2	4	3	3	2	4	2	2	4	2		F	59
1462	2414	4	4	3	4	4	3	2	3	2	4	2	4	2	4	1	4	2		F	73
1463	2415	3	4	4	4	3	8	4	4	2	3	2	2	4	2	1	2	1		F	60
1474	2416	3	4	3	4	3	2	3	8	4	3	2	3	2	1	1	1	2		F	22
1480	2417	2	4	4	4	4	1	1	1	4	4	1	4	5	4	2	2	4		F	52
1490	2418	4	4	2	2	2	1	1	2	3	3	4	2	2	2	2	2	4		F	42
1512	2419	5	3	4	2	2	2	4	2	2	4	2	4	5	3	1	2	5		F	43
1517	2420	4	3	4	3	3	2	3	2	4	4	4	2	2	2	2	3	2		F	48
1527	2422	4	4	3	2	3	3	1	2	2	3	5	1	1	2	1	1	1		F	34
1542	2425	3	4	1	4	4	3	3	2	3	3	2	2	4	2	2	2	2		F	63
1550	2428	3	4	1	3	3	1	1	1	1	8	4	8	8	1	1	2	4		F	65
1554	2429	4	4	3	1	3	3	8	2	2	3	3	2	4	2	1	2	2		F	65
1561	2430	3	3	3	2	3	3	3	3	2	3	2	2	4	4	2	2	2		F	36
1563	2431	3	4	3	3	4	3	3	4	4	4	1	1	4	1	1	1	1		F	38
1564	2432	3	3	3	3	2	2	2	3	3	2	5	2	3	3	3	3	1		F	47
1575	2434	2	4	2	4	4	3	4	3	4	4	4	2	3	2	2	4	2		F	56
1588	2436	2	2	4	8	8	4	8	3	4	4	4	2	2	4	4	8	2		F	55
1593	2437	2	4	4	4	4	4	2	4	2	4	4	2	4	4	1	4	2		F	58
1598	2439	5	4	3	3	2	2	3	4	2	3	4	2	2	2	1	2	1		F	48
1601	2440	4	3	4	2	4	4	4	3	4	4	3	2	5	1	1	4	2		F	77
1609	2441	5	3	3	2	2	2	3	2	3	3	3	2	4	1	1	4	4		F	59
1612	2442	2	4	2	4	4	2	2	4	4	3	4	2	4	2	2	2	2		F	50
1628	2444	4	4	3	2	8	4	3	8	3	4	4	4	2	2	2	4	2		F	52
1629	2445	3	4	3	4	3	2	4	4	1	4	4	2	4	2	1	1	2		F	46
1632	2446	2	4	8	4	4	4	4	4	4	4	1	1	2	5	1	1	1		F	54
1633	2447	1	4	4	4	4	4	4	2	4	4	5	1	4	1	1	2	1		F	41
1637	2449	4	3	4	3	4	1	3	3	4	3	3	2	5	1	1	2	4		F	67
1649	2452	3	4	4	4	4	4	1	1	2	2	5	2	4	2	1	2	3		F	47
1665	2457	1	4	4	2	8	8	4	4	4	4	2	8	8	1	1	8	1		F	87
1683	2461	2	4	8	2	8	4	3	8	1	4	5	2	4	8	4	4	1		F	56
1685	2462	3	4	4	3	8	3	3	8	2	4	5	2	4	2	3	2	2		F	55
1711	2465	1	4	4	3	4	3	3	3	3	3	4	2	2	2	2	2	2		F	58
1713	2466	2	4	8	3	3	3	8	8	2	3	2	2	4	2	2	2	2		F	69
1718	2467	3	4	4	3	4	4	1	3	3	3	4	2	4	4	1	2	1		F	55
1724	2468	2	4	3	3	2	2	3	2	4	3	4	2	4	2	2	2	2		F	76
1728	2469	4	4	3	3	3	3	3	4	4	4	3	4	4	3	2	2	2		F	34
1741	2473	3	3	4	1	3	3	3	2	4	4	1	2	2	4	2	4	2		F	46
1751	2475	3	4	3	8	8	2	2	2	2	2	4	2	2	4	2	2	1		F	33
1754	2476	4	3	4	2	4	4	2	2	4	4	3	1	5	1	2	2	2		F	41
1756	2477	5	4	3	3	4	2	8	2	2	3	4	4	4	2	1	4	4		F	58
1780	2481	3	3	4	4	3	3	3	3	4	4	2	5	4	2	1	1	1		F	52
1791	2483	3	3	3	3	3	3	3	3	3	3	5	2	5	1	2	2	1		F	28
1802	2484	4	1	8	2	8	3	2	3	1	1	5	1	5	1	1	1	1		F	51
1803	2485	3	4	4	3	1	3	3	3	1	1	5	1	1	4	1	4	1		F	49
1808	2489	3	4	4	4	2	3	3	3	4	4	3	4	4	2	1	2	1		F	47
1811	2490	1	4	4	8	8	8	4	4	8	8	1	1	4	4	8	1	1		F	54
1814	2491	2	4	3	2	3	3	1	3	1	4	4	1	4	2	1	1	1		F	54
1822	2493	3	4	4	4	3	3	3	2	3	3	5	4	4	4	2	1	5		F	57
1827	2494	2	4	3	3	1	3	1	1	1	3	3	2	3	2	2	2	3		F	50
1832	2495	4	4	4	4	4	3	8	3	3	3	2	1	2	1	2	1	2		F	37
1835	2497	3	3	2	2	3	2	2	2	4	2	5	5	5	1	1	1	1		F	38
1845	2500	4	2	3	3	4	3	8	3	3	3	4	2	4	2	2	2	2		F	36
1848	2502	3	4	2	3	4	3	8	3	2	3	4	2	2	4	2	2	1		F	45
1862	2503	3	3	4	3	3	4	3	4	3	1	3	1	5	1	2	2	1		F	19
1863	2504	3	4	4	3	3	2	2	3	4	4	4	2	2	1	2	2	3		F	30
1870	2505	3	4	4	8	3	4	3	4	4	3	4	2	5	2	2	2	1		F	41
1874	2506	4	3	8	3	8	8	8	8	2	8	5	3	2	1	2	1	1		F	51
1876	2507	2	4	4	3	3	4	4	3	3	4	1	1	3	3	1	2	2		F	50
1887	2510	5	2	3	2	3	2	3	2	3	3	2	2	2	4	1	2	2		F	41
1891	2511	4	4	2	2	3	2	2	2	2	3	4	4	3	2	3	2	2		F	64
1896	2512	4	4	4	3	3	4	3	4	2	4	2	4	2	2	2	2	2		F	50
1898	2513	2	4	1	1	1	1	1	1	4	1	5	1	2	3	1	1	1		F	77
1904	2515	4	3	4	1	4	4	8	4	4	1	5	1	1	4	1	1	1		F	77
1907	2516	3	4	4	4	3	4	3	3	3	3	5	5	5	4	1	1	4		F	49
1908	2517	2	4	4	2	2	4	8	2	3	8	8	1	2	2	1	4	1		F	28
1913	2519	1	4	4	3	8	4	3	2	4	4	2	4	4	2	2	2	1		F	46
1926	2520	2	4	3	4	3	2	2	3	2	2	4	1	5	2	2	2	1		F	20
1941	2523	3	4	3	3	3	3	2	3	2	3	4	1	2	2	1	1	1		F	70
1942	2524	4	4	4	4	4	2	4	4	4	4	8	1	5	1	1	5	1		F	63
1966	2525	3	4	4	4	2	4	2	2	1	4	4	4	3	2	3	1	2		F	40
1968	2526	4	2	2	2	2	2	2	4	2	2	4	1	4	2	2	4	2		F	27
1969	2527	3	4	4	2	2	4	4	4	4	3	4	2	4	2	2	2	2		F	24
1973	2528	8	3	3	1	3	3	3	3	2	3	4	2	4	2	2	4	2		F	70
1980	2529	4	4	4	4	3	4	3	3	3	4	8	1	8	2	2	2	2		F	50
1981	2530	3	4	4	4	4	4	2	4	3	3	5	5	2	4	1	5	1		F	58
1988	2531	3	4	3	2	8	8	2	3	3	3	4	2	2	2	2	4	2		F	55
1996	2532	4	4	3	2	3	4	3	3	3	3	4	2	2	4	2	2	2		F	62
-1	2002	4	4	4	3	3	2	3	3	1	4	5	4	5	2	1	1	4		M	61
151	2003	4	4	3	2	2	3	2	3	3	4	3	2	3	2	2	3	2		M	32
166	2007	2	4	1	3	3	3	3	3	3	3	4	5	2	1	1	5	1		M	53
201	2014	2	4	4	1	1	3	3	3	3	3	2	2	2	2	1	4	2		M	53
207	2016	4	4	4	3	3	4	8	3	4	4	2	2	4	2	1	2	2		M	47
213	2021	2	4	1	1	2	2	3	1	3	1	3	1	2	1	2	4	4		M	57
215	2022	3	2	4	4	4	2	2	2	2	2	4	4	3	2	2	2	3		M	43
221	2027	3	3	3	8	4	3	2	3	3	3	4	2	2	1	1	3	2		M	46
226	2028	1	4	3	3	4	4	3	2	2	2	5	1	5	1	1	1	1		M	76
227	2029	3	3	4	4	4	4	4	2	4	3	2	2	4	1	1	1	2		M	48
233	2030	4	3	4	4	3	3	4	3	2	3	2	4	4	2	2	2	2		M	80
246	2032	4	3	3	2	2	2	2	2	2	2	2	4	4	2	2	2	2		M	55
247	2033	2	8	3	4	1	4	2	2	2	2	4	2	4	4	2	2	1		M	64
256	2036	8	4	4	8	4	4	3	2	4	4	4	5	1	5	1	2	1		M	52
260	2037	4	4	3	4	3	3	3	4	3	4	1	2	2	1	1	5	1		M	70
261	2038	2	4	4	3	4	4	4	4	4	4	2	1	2	1	1	1	1		M	42
271	2041	4	4	4	3	4	4	3	3	4	4	1	1	4	2	1	2	2		M	75
274	2044	5	4	4	1	1	8	1	1	8	1	5	1	5	2	4	4	2		M	46
275	2045	4	4	4	3	3	4	4	3	2	2	4	4	5	2	1	2	2		M	49
291	2048	2	4	4	8	3	3	2	3	8	8	2	2	4	2	1	1	4		M	43
294	2049	2	4	3	4	4	3	3	4	3	3	5	4	5	2	1	1	4		M	45
297	2050	2	4	3	2	3	3	2	3	4	3	4	3	4	2	2	2	2		M	77
305	2052	3	3	8	4	3	8	1	4	1	1	2	2	4	2	2	2	1		M	75
312	2053	1	4	3	2	2	4	3	3	4	2	4	2	4	2	2	2	1		M	53
332	2058	3	4	4	1	3	2	1	3	2	3	5	5	5	4	1	2	1		M	52
338	2062	3	4	3	2	3	3	2	2	2	2	8	4	4	2	1	2	4		M	37
341	2063	5	2	4	3	3	4	3	4	3	3	4	2	4	2	2	2	1		M	26
355	2065	3	1	4	2	2	4	4	1	4	2	5	5	4	1	1	1	1		m	61
358	2067	5	2	4	2	2	4	1	2	1	4	5	2	5	1	1	1	1		M	40
367	2070	3	4	3	2	2	3	2	2	2	3	4	2	2	4	2	2	2		M	53
370	2072	4	4	4	3	4	4	3	3	3	4	5	1	2	4	2	3	1		M	50
372	2073	4	4	4	4	2	3	3	3	3	8	4	2	5	2	1	2	1		M	33
381	2077	3	4	4	3	3	4	2	2	3	4	2	1	2	1	1	1	2		M	66
397	2083	3	1	4	4	4	4	4	3	4	4	3	1	5	1	1	1	1		M	58
406	2085	4	2	4	1	1	2	1	4	1	4	5	2	2	1	1	1	1		M	65
413	2088	5	4	4	2	2	4	2	2	3	2	4	3	4	2	2	1	2		M	49
430	2090	4	4	2	4	3	1	3	1	4	1	2	2	4	2	1	2	2		M	72
433	2091	4	1	4	4	4	3	1	4	3	3	4	4	2	2	2	2	2		M	53
438	2092	5	3	2	3	3	2	3	3	4	3	4	2	4	1	2	1	2		M	52
443	2093	4	4	4	2	8	3	4	4	3	4	1	2	4	2	1	2	5		M	41
452	2095	1	4	4	4	4	3	3	4	3	4	2	2	2	2	2	4	2		M	76
455	2097	4	4	4	4	3	3	3	3	4	3	4	1	2	1	1	2	1		M	54
456	2098	4	3	4	2	3	3	3	2	2	4	2	2	4	1	1	1	2		M	33
468	2100	2	4	4	4	4	8	2	1	2	3	1	1	2	1	1	1	1		M	54
482	2106	1	4	3	2	2	3	3	3	1	3	4	2	1	2	2	4	1		M	60
488	2108	3	4	4	3	4	4	4	4	2	3	1	1	2	1	1	1	1		M	54
496	2111	4	3	2	2	2	3	3	3	2	1	4	1	4	2	1	3	3		M	28
499	2112	2	4	8	8	8	8	8	8	3	3	4	2	8	2	2	4	8		M	61
508	2115	4	2	2	2	4	3	2	2	4	3	4	2	4	4	2	4	3		M	35
513	2116	3	4	4	4	4	3	3	4	3	4	2	2	4	1	1	2	3		M	56
519	2118	2	4	3	2	8	3	2	2	3	3	4	4	2	2	2	2	2		M	72
524	2119	5	4	3	3	3	3	8	3	4	8	4	2	4	2	2	2	2		M	59
525	2120	5	1	8	2	2	2	8	2	3	2	2	8	8	8	2	8	5		M	70
538	2124	5	4	4	8	8	8	1	8	3	3	5	1	4	5	1	1	1		M	59
542	2125	3	4	3	3	4	2	2	2	3	3	2	2	4	4	2	4	2		M	71
558	2129	3	4	2	4	4	3	4	4	3	4	4	2	4	3	2	4	2		M	41
567	2133	1	4	4	4	3	4	2	3	2	4	4	2	2	1	1	2	2		M	75
571	2135	4	4	4	4	4	4	3	4	3	4	2	4	4	2	2	2	2		M	39
577	2137	4	4	3	3	3	3	3	3	3	4	2	1	2	2	1	2	2		M	39
584	2141	4	2	2	2	2	1	1	3	4	4	2	1	1	1	1	1	1		M	57
590	2143	4	3	4	3	2	3	3	3	3	3	3	2	4	2	2	2	2		M	56
595	2145	5	3	3	3	3	3	2	2	3	3	4	3	4	2	1	4	2		M	59
608	2148	4	4	4	4	3	3	3	3	3	4	2	2	4	2	1	4	4		M	72
623	2153	8	3	4	3	3	3	2	4	3	2	2	2	4	2	1	4	1		M	19
638	2155	4	2	3	4	4	3	1	3	2	3	2	2	4	2	1	2	2		M	75
643	2158	3	4	4	4	2	4	4	4	4	3	2	5	1	1	1	5	1		M	52
651	2162	3	4	2	4	4	3	3	3	3	3	5	2	3	1	2	2	2		M	53
661	2164	3	3	3	2	2	3	4	3	4	3	5	1	4	1	1	4	1		M	69
673	2167	3	4	1	2	4	2	1	3	1	2	2	2	4	2	1	1	1		M	44
679	2171	2	4	3	4	3	4	8	3	8	4	4	1	2	2	2	2	2		M	83
685	2172	8	1	4	2	4	8	2	2	4	4	4	2	3	2	2	2	2		M	54
686	2173	3	4	4	3	3	3	4	4	4	2	4	1	4	2	1	1	2		M	27
694	2174	1	4	8	4	8	8	8	8	1	4	4	2	2	2	2	2	2		M	43
712	2179	3	4	4	3	3	3	1	1	4	4	5	3	4	4	2	4	2		M	60
721	2185	3	3	4	3	3	4	4	3	4	4	2	1	2	4	2	1	2		M	33
745	2190	3	2	1	1	1	3	1	3	3	3	2	2	4	2	2	2	1		M	22
756	2194	2	4	2	3	4	2	3	4	3	2	5	1	2	2	2	2	1		M	38
768	2196	3	4	3	2	3	2	8	2	3	3	4	3	2	2	2	2	2		M	61
774	2198	5	2	3	4	3	3	3	3	8	4	2	4	2	4	2	2	2		M	45
777	2199	3	4	4	4	4	4	3	2	3	3	4	3	4	1	1	1	1		M	41
778	2200	5	4	4	4	4	3	3	4	4	4	2	4	4	4	2	4	4		M	77
793	2204	3	2	8	4	8	4	2	8	8	4	5	2	4	2	1	2	2		M	25
795	2205	1	2	3	3	2	1	2	3	3	4	2	4	5	2	2	2	4		M	32
806	2206	3	4	3	3	3	2	2	2	2	4	4	1	5	2	1	2	2		M	20
824	2211	2	4	1	1	3	1	1	3	1	1	4	4	4	2	2	2	1		M	39
829	2214	3	2	2	3	3	2	2	3	2	2	2	2	3	2	2	2	2		M	45
833	2217	4	4	2	4	2	2	4	2	4	2	2	4	4	2	2	2	4		M	48
834	2218	2	4	4	3	4	4	2	4	4	4	2	1	4	2	1	2	1		M	61
835	2219	4	4	4	4	3	4	1	3	4	3	4	8	4	1	1	1	2		M	57
869	2229	8	2	4	1	3	8	4	4	4	4	2	3	2	1	5	3	3		M	48
870	2230	4	4	4	4	4	2	8	2	3	2	5	2	2	4	3	4	1		M	70
883	2233	4	4	4	1	1	3	2	1	2	1	4	2	3	4	2	2	1		M	31
890	2235	2	4	3	2	2	3	2	2	8	2	1	1	5	3	1	1	1		M	36
906	2243	1	4	4	3	4	3	2	8	3	3	5	2	2	4	4	1	1		M	86
910	2246	4	4	4	2	4	4	2	3	3	2	5	1	1	5	2	1	1		M	45
913	2247	4	3	4	2	2	2	2	4	3	3	2	2	2	2	1	2	2		M	29
914	2248	3	3	3	2	3	2	2	2	2	4	4	4	4	2	2	2	2		M	38
923	2252	2	4	3	3	4	2	3	1	4	3	4	2	4	2	2	2	2		M	59
928	2253	8	2	8	2	8	8	8	2	8	2	3	4	2	1	1	3	2		M	39
929	2254	4	4	3	2	2	3	2	3	4	4	3	8	5	5	1	4	3		M	63
930	2255	1	4	4	3	4	3	4	3	3	3	2	2	2	1	2	1	2		M	50
932	2256	2	4	4	1	3	4	2	3	4	8	1	1	2	1	1	2	1		M	48
936	2257	4	4	4	4	4	4	2	4	4	4	1	1	1	1	1	1	1		M	74
942	2259	5	4	4	3	1	4	1	4	1	4	5	1	5	1	1	5	1		M	68
945	2260	3	4	4	3	4	4	3	4	4	4	5	1	1	1	1	1	1		M	74
949	2262	3	4	4	3	8	4	2	4	3	4	2	1	4	2	1	4	4		M	68
951	2263	3	4	3	2	2	3	2	1	3	1	2	4	2	2	2	4	1		M	75
978	2269	4	4	3	3	8	3	3	3	3	3	4	2	2	4	2	2	1		M	70
983	2273	4	3	4	3	3	4	3	3	3	4	2	2	4	2	1	1	3		M	99
994	2276	1	2	4	4	4	4	4	1	4	4	4	2	2	4	4	2	1		M	82
1007	2280	3	4	3	3	2	4	3	1	2	2	3	4	4	2	1	1	2		M	88
1018	2283	4	4	3	3	2	2	2	2	2	2	2	2	2	2	2	2	1		M	35
1019	2284	2	4	1	4	8	4	8	4	4	8	4	4	4	4	2	8	2		M	19
1020	2285	1	4	4	4	4	1	4	4	2	4	5	2	5	2	1	1	1		M	50
1025	2286	1	4	1	2	2	1	2	3	1	1	4	1	1	5	1	1	1		M	40
1033	2289	2	4	3	3	1	4	3	3	3	3	4	1	2	2	1	4	1		M	74
1037	2290	1	4	3	3	3	2	3	2	3	2	2	1	1	1	1	2	1		M	62
1050	2294	4	3	4	3	4	2	4	1	4	4	2	4	2	4	1	1	1		M	48
1062	2298	4	4	8	3	4	1	3	4	4	4	2	8	1	1	1	1	4		M	65
1088	2304	4	4	2	4	3	3	3	3	4	3	2	2	1	1	1	2	2		M	63
1089	2305	4	4	3	4	4	4	3	8	2	2	5	4	2	2	2	1	4		M	63
1093	2306	4	1	3	8	2	4	3	3	3	3	3	2	4	1	2	2	2		M	46
1095	2307	3	4	3	3	3	4	3	4	3	3	2	4	4	1	2	2	1		M	41
1121	2314	3	4	3	4	3	3	3	3	4	3	3	3	2	2	3	2	2		M	57
1128	2316	4	4	8	3	4	3	4	3	3	3	1	1	4	1	1	4	1		M	68
1132	2317	4	4	4	3	3	4	3	3	4	3	4	2	4	2	2	2	2		M	22
1143	2321	4	2	2	3	3	4	2	2	3	2	4	2	4	1	2	2	2		M	32
1154	2324	5	1	8	8	8	1	3	8	8	8	1	1	4	5	2	4	1		M	64
1161	2325	4	4	3	2	1	1	2	1	4	2	2	2	2	4	4	2	2		M	52
1171	2328	8	2	3	4	3	4	8	3	1	4	3	3	4	1	1	2	2		M	20
1172	2329	3	3	4	3	3	4	3	3	3	3	2	2	2	2	2	2	1		M	64
1210	2342	4	4	3	3	3	4	3	1	4	4	2	2	2	4	4	2	2		M	82
1214	2344	3	4	2	3	2	2	3	3	4	4	2	2	4	1	1	1	2		M	30
1216	2345	4	2	4	8	2	3	2	3	8	4	3	4	4	2	2	4	2		M	23
1223	2349	3	3	4	2	4	4	2	3	2	4	2	5	5	1	1	2	5		M	39
1249	2355	5	1	3	2	2	3	2	2	3	4	2	1	1	5	1	1	4		M	52
1265	2359	4	2	4	2	2	4	2	2	4	2	2	5	5	2	2	1	1		M	23
1271	2361	1	4	4	2	4	4	2	1	4	4	3	2	5	1	2	1	2		M	56
1293	2367	2	1	4	3	2	4	2	2	8	4	4	2	2	4	2	2	2		M	49
1295	2368	4	4	3	4	3	2	3	3	4	4	4	2	4	2	2	4	2		M	34
1327	2376	3	8	3	3	2	2	8	3	3	2	2	2	2	2	2	1	2		M	72
1350	2380	2	4	3	4	4	2	2	4	2	2	3	3	2	4	1	4	1		M	41
1356	2381	4	4	3	4	4	3	2	3	3	3	3	4	4	2	2	2	4		M	37
1362	2383	5	1	3	1	3	4	1	3	8	3	1	4	1	1	2	1	1		M	86
1366	2385	3	4	4	3	4	4	2	4	3	4	2	2	2	2	2	2	2		M	67
1375	2390	4	4	2	2	2	4	2	4	1	1	5	1	5	2	5	1	1		M	51
1391	2395	2	4	3	3	2	2	2	2	3	3	3	2	1	4	3	4	1		M	39
1396	2397	4	4	3	4	4	4	3	2	3	3	2	2	4	1	2	4	3		M	76
1403	2400	3	4	2	2	2	2	2	2	2	2	4	4	4	2	2	2	2		M	79
1416	2402	4	4	4	2	2	4	4	4	4	4	1	4	4	2	2	2	1		M	59
1422	2406	2	4	3	4	4	2	3	3	2	4	4	4	4	4	2	1	2		M	46
1423	2407	2	4	4	2	3	4	3	3	3	4	4	2	5	2	2	2	1		M	47
1426	2408	3	4	4	1	1	2	2	3	4	4	4	2	4	4	2	1	2		M	53
1441	2410	4	3	4	3	3	4	2	4	3	4	4	4	2	4	2	2	1		M	59
1443	2411	4	4	3	4	4	3	3	4	4	1	2	2	2	4	2	4	4		M	72
1457	2413	3	4	4	3	3	2	3	3	3	2	4	3	2	4	1	2	2		M	67
1522	2421	3	2	3	3	4	4	2	4	3	4	4	2	2	2	2	2	2		M	18
1530	2423	5	2	2	2	2	2	2	4	3	4	2	4	2	1	1	5	2		M	52
1535	2424	1	4	3	3	3	3	2	3	3	2	4	4	4	4	2	2	2		M	47
1547	2426	5	4	3	3	3	3	1	2	3	4	4	2	3	2	1	1	2		M	72
1549	2427	5	1	8	4	4	4	1	4	4	8	4	1	1	5	5	1	8		M	58
1569	2433	5	4	3	2	4	2	4	4	3	2	3	2	5	1	1	2	4		M	64
1581	2435	4	2	3	4	3	3	3	4	2	3	4	4	5	2	2	2	1		M	35
1595	2438	4	4	3	3	4	8	4	3	4	3	4	2	2	2	2	4	2		M	41
1623	2443	2	4	8	2	4	8	4	3	3	4	5	8	5	1	1	1	5		M	52
1634	2448	4	4	4	4	4	4	3	2	4	4	1	1	5	2	1	1	1		M	62
1640	2450	5	2	8	3	3	1	8	1	8	1	2	3	4	1	1	4	1		M	55
1647	2451	2	4	3	3	3	4	3	4	3	4	5	1	1	1	1	1	4		M	78
1651	2453	5	4	4	3	3	3	3	3	3	3	5	1	2	1	1	1	4		M	44
1655	2454	3	4	2	2	2	2	3	2	3	4	5	4	2	4	1	1	2		M	57
1660	2455	2	4	3	8	8	8	8	8	8	2	4	2	4	4	3	2	2		M	99
1662	2456	1	4	3	4	3	3	8	3	8	4	5	5	5	1	1	1	8		M	67
1669	2458	2	4	2	2	3	3	2	2	3	3	1	1	5	1	1	1	1		M	40
1678	2459	4	2	2	3	2	4	3	3	2	4	2	2	5	2	1	1	2		M	20
1680	2460	4	4	4	4	4	3	2	2	3	3	4	2	4	4	2	2	2		M	35
1697	2463	2	4	4	4	4	3	3	3	3	3	2	1	5	1	1	2	2		M	64
1706	2464	3	2	2	2	3	2	2	2	3	2	2	2	2	4	2	2	2		M	30
1733	2470	4	3	2	2	2	2	2	2	2	3	4	4	4	2	2	2	2		M	53
1735	2471	4	4	3	3	2	3	4	3	3	3	4	2	4	2	1	2	2		M	34
1739	2472	4	4	8	3	8	3	2	3	3	3	4	2	4	2	1	1	1		M	54
1749	2474	2	3	3	3	8	4	8	1	3	2	2	2	2	2	2	2	2		M	57
1757	2478	2	4	3	2	3	3	2	2	2	3	2	2	1	1	2	1	1		M	50
1760	2479	3	2	3	4	8	2	2	3	4	3	4	4	4	2	2	2	2		M	49
1771	2480	3	4	1	2	4	3	2	2	2	1	2	4	2	1	1	2	1		M	40
1783	2482	2	3	3	3	3	8	4	1	4	1	4	2	2	4	4	4	2		M	71
1804	2486	2	2	4	2	4	2	2	2	2	2	4	4	4	4	1	4	2		M	32
1805	2487	4	4	3	4	8	3	3	4	2	4	3	2	2	2	2	1	2		M	65
1806	2488	3	4	4	4	4	8	3	3	3	4	5	2	3	4	4	1	4		M	69
1820	2492	5	3	3	3	3	4	3	4	8	2	4	1	1	1	1	5	1		M	63
1834	2496	4	4	4	4	4	8	3	3	2	4	2	4	1	5	1	3	2		M	60
1839	2498	2	4	4	4	3	4	4	3	4	4	1	4	5	1	1	4	1		M	46
1843	2499	3	4	8	1	2	2	2	8	1	2	5	1	2	1	1	2	1		M	86
1847	2501	5	4	4	2	4	4	8	2	8	4	4	3	2	2	2	3	2		M	55
1877	2508	4	3	3	3	1	3	2	3	3	3	2	4	4	1	2	4	5		M	32
1881	2509	4	2	4	3	3	4	3	4	3	4	5	1	4	1	2	3	3		M	76
1901	2514	4	4	3	3	4	4	3	3	3	3	2	5	2	2	1	1	1		M	54
1911	2518	4	4	4	4	3	3	3	4	3	3	2	1	4	1	1	1	1		M	20
1931	2521	3	2	4	3	3	3	3	2	3	2	4	2	4	1	2	4	2		M	24
1933	2522	3	3	4	3	3	3	3	2	3	4	4	5	4	2	2	1	4		M	65
1997	2533	2	4	3	4	4	2	3	2	3	2	4	2	2	4	2	4	2		M	56
	Count
	1	48	15	25	27	26	30	56	47	40	42	35	129	40	148	246	140	210
	2	110	56	70	132	100	116	147	134	118	108	134	231	145	247	249	235	232
	3	151	97	181	180	180	169	198	202	177	179	61	37	28	24	14	41	28
	4	170	360	227	171	174	181	83	118	166	178	206	99	225	96	19	100	44
	5	44										88	21	86	15	4	11	12
	8	10	5	30	23	53	37	49	32	32	26	9	16	9	3	1	6	7
	Total	533
	Females (2:334)	333
	Males (335:534)	200
PLEASE SEE BELOW FOR DETAILS OF SURVEY ITEMS CORRESPONDING TO COLUMNS ABOVE
Q1	How do you rate the quality of the current Australian health care system?
			n			%
		Female	Male	All	Female	Male	All
1	Very poor	32	16	48	9.60961	8	9.00563
2	Poor	74	36	110	22.2222	18	20.6379
3	Fair	100	51	151	30.03	25.5	28.3302
4	Adequate	102	68	170	30.6306	34	31.8949
5	Very adequate	21	23	44	6.30631	11.5	8.25516
8	Don't know	4	6	10	1.2012	3	1.87617
Q3	Are you ... [READ ITEMS AS PRESENTED - DO NOT READ NUMBERS]... about the costs of providing health care in this country?
			n			%
		Female	Male	All	Female	Male	All
1	Not at all concerned	4	11	15	1.2012	5.5	2.81426
2	Not too concerned	27	29	56	8.10811	14.5	10.5066
3	Fairly concerned	71	26	97	21.3213	13	18.1989
4	Concerned	228	132	360	68.4685	66	67.5422
8	Don't know	3	2	5	0.900901	1	0.938086
	Fairly conc/ concerned			457			85.7411
	Contributors to increasing costs of health care:															Moderate / Major contributors
																n		%
																Moderate	Major	Moderate	Major
Q5p3	The development of expensive new medicines and treatments														Q5P3	181	227	33.9587	42.5891
			n			%									Q5P10	169	181	31.7073	33.9587
		Female	Male	All	Female	Male	All								Q5P14	179	178	33.5835	33.3959
1	No contribution	17	8	25	5.10511	4	4.69043								Q5P8	180	174	33.7711	32.6454
2	Minor contribution	49	21	70	14.7147	10.5	13.1332								Q5P7	180	171	33.7711	32.0826
3	Moderate contribution	111	70	181	33.3333	35	33.9587								Q5P13	177	166	33.2083	31.1445
4	Major contribution	140	87	227	42.042	43.5	42.5891								Q5P12	202	118	37.8987	22.1388
8	Don't know	16	14	30	4.8048	7	5.62852								Q5P11	198	83	37.1482	15.5722
	Moderate and Major			408			76.5478
				125
Q5p7	Drug company advertising to persuade people to ask for medicine (such as in newspapers, current affairs programs, etc.)
			n			%
		Female	Male	All	Female	Male	All
1	No contribution	14	13	27	4.2042	6.5	5.06567
2	Minor contribution	83	49	132	24.9249	24.5	24.7655
3	Moderate contribution	109	71	180	32.7327	35.5	33.7711
4	Major contribution	113	58	171	33.9339	29	32.0826
8	Don't know	14	9	23	4.2042	4.5	4.3152
	Moderate and Major			351			65.8537
				182
Q5p8	Drug company promotions to persuade doctors to prescribe medicines
			n			%
		Female	Male	All	Female	Male	All
1	No contribution	15	11	26	4.5045	5.5	4.87805
2	Minor contribution	58	42	100	17.4174	21	18.7617
3	Moderate contribution	112	68	180	33.6336	34	33.7711
4	Major contribution	111	63	174	33.3333	31.5	32.6454
8	Don't know	37	16	53	11.1111	8	9.94371
	Moderate and Major			354			66.4165
				179
Q5p10	New treatments for cancer
			n			%
		Female	Male	All	Female	Male	All
1	No contribution	20	10	30	6.00601	5	5.62852
2	Minor contribution	76	40	116	22.8228	20	21.7636
3	Moderate contribution	101	68	169	30.3303	34	31.7073
4	Major contribution	114	67	181	34.2342	33.5	33.9587
8	Don't know	22	15	37	6.60661	7.5	6.94184
	Moderate and Major			350			65.666
				183
Q5p11	Doctors that are reluctant to refuse patients' demands for tests or treatments
			n			%
		Female	Male	All	Female	Male	All
1	No contribution	38	18	56	11.4114	9	10.5066
2	Minor contribution	80	67	147	24.024	33.5	27.5797
3	Moderate contribution	127	71	198	38.1381	35.5	37.1482
4	Major contribution	56	27	83	16.8168	13.5	15.5722
8	Don't know	32	17	49	9.60961	8.5	9.19325
	Moderate and Major			281			52.7205
				252
Q5p12	Lobby groups or newspaper headlines pressuring the government to spend more money on particular diseases or problems
			n			%
		Female	Male	All	Female	Male	All
1	No contribution	29	18	47	8.70871	9	8.81801
2	Minor contribution	85	49	134	25.5255	24.5	25.1407
3	Moderate contribution	123	79	202	36.9369	39.5	37.8987
4	Major contribution	73	45	118	21.9219	22.5	22.1388
8	Don't know	23	9	32	6.90691	4.5	6.00375
	Moderate and Major			320			60.0375
				213
Q5p13	Patients expecting a test or prescription at every doctor's visit
			n			%
		Female	Male	All	Female	Male	All
1	No contribution	27	13	40	8.10811	6.5	7.50469
2	Minor contribution	83	35	118	24.9249	17.5	22.1388
3	Moderate contribution	94	83	177	28.2282	41.5	33.2083
4	Major contribution	113	53	166	33.9339	26.5	31.1445
8	Don't know	16	16	32	4.8048	8	6.00375
	Moderate and Major			343			64.3527
				190
Q5p14	Community expectations for access to the latest technologies
			n			%
		Female	Male	All	Female	Male	All
1	No contribution	28	14	42	8.40841	7	7.87992
2	Minor contribution	67	41	108	20.1201	20.5	20.2627
3	Moderate contribution	117	62	179	35.1351	31	33.5835
4	Major contribution	102	76	178	30.6306	38	33.3959
8	Don't know	19	7	26	5.70571	3.5	4.87805
	Moderate and Major			357			66.9794
				176
Q6	Responsibilities re: health care costs
Q6p1	Patients should pay a greater part of their health care bill so they will be more cost conscious
			n			%
		Female	Male	All	Female	Male	All
1	Strongly disagree	57	31	88	17.1171	15.5	16.5103
2	Disagree	136	70	206	40.8408	35	38.6492
3	Neither agree nor disagree	44	17	61	13.2132	8.5	11.4447
4	Agree	68	66	134	20.4204	33	25.1407
5	Strongly agree	20	15	35	6.00601	7.5	6.5666
8	Don't know	8	1	9	2.4024	0.5	1.68856
	Agree or strongly agree			169			31.7073
				364
Q6p3	It is inappropriate for anyone other than the treating doctor and the patient to decide if a treatment is worth the cost
			n			%
		Female	Male	All	Female	Male	All
1	Strongly disagree	11	10	21	3.3033	5	3.93996
2	Disagree	58	41	99	17.4174	20.5	18.5741
3	Neither agree nor disagree	24	13	37	7.20721	6.5	6.94184
4	Agree	146	85	231	43.8438	42.5	43.3396
5	Strongly agree	83	46	129	24.9249	23	24.2026
8	Don't know	11	5	16	3.3033	2.5	3.00188
	Agree or strongly agree			360			67.5422
				173
Q6p5	It is not the doctor's responsibility to be concerned about the costs of health care to society
			n			%
		Female	Male	All	Female	Male	All
1	Strongly disagree	57	29	86	17.1171	14.5	16.1351
2	Disagree	146	79	225	43.8438	39.5	42.2139
3	Neither agree nor disagree	20	8	28	6.00601	4	5.25328
4	Agree	82	63	145	24.6246	31.5	27.2045
5	Strongly agree	21	19	40	6.30631	9.5	7.50469
8	Don't know	7	2	9	2.1021	1	1.68856
	Agree or strongly agree			185			34.7092
				348
Q6p6	Doctors should educate their patients about the true costs of health care
			n			%
		Female	Male	All	Female	Male	All
1	Strongly disagree	6	9	15	1.8018	4.5	2.81426
2	Disagree	60	36	96	18.018	18	18.0113
3	Neither agree nor disagree	22	2	24	6.60661	1	4.50281
4	Agree	158	89	247	47.4474	44.5	46.3415
5	Strongly agree	85	63	148	25.5255	31.5	27.7674
8	Don't know	2	1	3	0.600601	0.5	0.562852
	Agree or strongly agree			395			74.1088
				138
Q6p7	The government should educate the public about the true costs of health care
			n			%
		Female	Male	All	Female	Male	All
1	Strongly disagree	1	3	4	0.3003	1.5	0.750469
2	Disagree	12	7	19	3.6036	3.5	3.56473
3	Neither agree nor disagree	10	4	14	3.003	2	2.62664
4	Agree	158	91	249	47.4474	45.5	46.7167
5	Strongly agree	151	95	246	45.3453	47.5	46.1538
8	Don't know	1	0	1	0.3003	0	0.187617
	Agree or strongly agree			495			92.8705
				38
Q6p8	The public should be consulted about rationing decisions and allocation of health care resources
			n			%
		Female	Male	All	Female	Male	All
1	Strongly disagree	5	6	11	1.5015	3	2.06379
2	Disagree	64	36	100	19.2192	18	18.7617
3	Neither agree nor disagree	32	9	41	9.60961	4.5	7.69231
4	Agree	150	85	235	45.045	42.5	44.0901
5	Strongly agree	78	62	140	23.4234	31	26.2664
8	Don't know	4	2	6	1.2012	1	1.1257
	Agree or strongly agree			375			70.3565
				158
Q6p9	If a medical treatment or test has any chance (no matter how small) of helping a patient, it is the doctor's duty to offer it to the patient, no matter what the cost is
			n			%
		Female	Male	All	Female	Male	All
1	Strongly disagree	7	5	12	2.1021	2.5	2.25141
2	Disagree	24	20	44	7.20721	10	8.25516
3	Neither agree nor disagree	19	9	28	5.70571	4.5	5.25328
4	Agree	142	90	232	42.6426	45	43.5272
5	Strongly agree	137	73	210	41.1411	36.5	39.3996
8	Don't know	4	3	7	1.2012	1.5	1.31332
	Agree or strongly agree			442			82.9268
				91

## Sheet: 2015 raw data unweighted
id	NSS	quon1	quon2	quon3	quon4	quon5	quon6	quon7	quon8	quon9	quon10	quon11	quon12	quon13	quon14	quon15	quon16	quon17	Hospitalisation	qgender	qage
1	1	4	5	6	6	4	2	4	4	4	4	4	5	4	4	4	3	4	1	2	58
2	1	4	3	4	1	2	1	4	4	6	4	1	5	4	3	5	2	5	0	2	33
3	1	4	2	5	4	4	5	1	5	5	5	4	5	1	2	5	5	1	1	1	85
4	1	4	1	5	5	5	5	5	5	5	5	5	5	4	5	4	2	1	1	1	66
5	1	3	2	1	1	5	5	4	4	4	5	5	5	1	5	5	1	5	1	1	63
6	1	3	4	3	2	4	3	2	2	6	4	2	5	5	4	4	4	2	0	2	46
7	1	4	2	3	4	4	4	4	2	1	6	4	4	4	4	2	3	2	0	1	62
8	1	3	4	3	3	4	4	4	4	3	4	1	5	1	5	5	4	5	0	2	57
9	1	3	3	2	3	4	4	3	2	3	4	1	4	2	3	5	2	1	1	2	49
10	1	4	4	4	5	5	5	5	4	1	1	4	5	5	5	5	5	5	0	1	76
11	1	4	1	5	4	4	5	4	5	4	4	3	2	4	4	1	1	1	0	2	71
12	1	5	2	4	2	4	4	4	2	2	1	1	4	1	5	2	5	2	0	1	51
13	1	3	4	4	4	4	3	4	4	3	4	2	4	2	2	4	4	4	1	2	71
14	1	5	4	3	2	4	2	2	4	4	3	2	2	3	5	4	4	2	1	1	66
15	1	4	3	4	4	2	2	4	4	4	4	2	4	2	4	4	4	5	0	2	59
16	1	5	3	4	4	2	4	2	3	4	4	1	1	4	5	2	2	4	1	1	70
17	1	3	2	2	2	4	2	4	4	4	2	3	4	4	4	4	3	4	0	1	55
18	1	5	1	4	2	4	4	4	4	3	4	1	4	2	4	4	4	4	0	1	55
19	1	5	3	1	4	5	5	5	1	1	1	5	5	2	2	2	5	1	0	1	62
20	1	4	4	4	4	5	5	5	2	1	1	4	5	5	3	1	2	5	0	1	36
21	1	5	2	5	1	2	3	4	4	4	4	4	5	5	3	4	3	4	0	2	51
22	1	4	1	4	4	3	2	2	1	5	3	1	5	5	5	3	2	5	0	2	22
23	1	4	3	4	4	4	4	4	5	4	4	1	5	4	5	5	5	5	0	1	52
24	1	5	4	2	3	4	3	3	3	3	3	2	4	5	5	4	4	2	0	1	63
25	1	2	3	4	3	4	4	4	4	2	6	4	4	4	4	4	2	4	1	2	56
26	1	3	3	4	3	5	5	4	5	5	5	4	5	4	3	2	1	5	0	2	49
27	1	3	3	5	6	5	5	4	4	4	5	3	5	5	5	5	2	4	0	1	73
28	1	4	4	4	4	5	4	4	4	2	5	2	5	5	2	1	2	4	0	2	72
29	1	4	3	4	4	4	4	4	4	4	6	2	4	6	4	4	2	4	1	2	71
30	1	2	4	2	2	3	2	2	2	4	4	2	2	2	4	2	2	2	0	2	71
31	1	2	3	3	3	5	5	5	5	4	4	1	4	4	1	5	1	1	0	1	65
32	1	4	4	5	2	5	4	5	5	5	5	5	5	5	3	2	2	3	0	2	62
33	1	5	2	5	2	4	4	4	4	2	2	4	4	1	5	5	5	4	0	2	63
34	1	4	2	3	2	4	4	4	4	2	2	2	4	4	4	4	4	4	0	2	72
35	1	2	2	4	2	2	4	4	2	2	4	2	5	4	2	2	4	4	0	2	34
36	1	2	4	2	4	5	4	5	4	5	5	2	5	5	5	5	4	5	1	1	65
37	1	5	1	2	3	2	2	4	2	2	2	4	4	4	4	2	2	2	0	1	36
38	1	2	4	4	5	4	4	4	4	3	1	4	5	4	5	4	4	4	0	1	60
39	1	5	3	4	2	5	3	3	6	2	6	2	5	5	4	4	2	3	0	2	63
40	1	4	4	2	2	5	3	5	5	2	1	1	1	4	5	5	5	4	0	1	54
41	1	4	3	4	2	3	3	4	2	1	1	3	4	4	4	4	3	3	0	2	56
42	1	4	2	5	2	5	5	5	5	5	5	5	4	4	2	1	4	4	0	1	62
43	1	3	2	4	2	4	5	6	4	2	2	1	5	5	5	5	2	4	1	2	65
44	1	5	4	5	5	5	5	5	5	4	4	4	5	4	4	2	1	5	1	1	67
45	1	2	2	4	4	2	4	4	4	4	5	5	5	5	2	5	2	4	1	2	47
46	1	4	3	4	4	4	4	6	6	6	6	4	4	2	4	4	4	4	0	1	69
47	1	3	4	6	4	4	2	2	2	4	4	2	4	2	4	4	6	4	0	2	42
48	1	2	3	1	1	3	3	4	3	2	4	2	5	5	5	2	5	5	0	2	63
49	1	2	3	4	4	4	4	4	4	4	4	2	4	2	2	4	2	4	1	2	32
50	1	4	4	4	4	2	4	2	4	4	4	2	4	2	4	4	2	4	1	2	75
51	1	4	3	5	5	4	4	4	4	3	4	1	5	5	4	5	1	5	0	1	66
52	1	4	5	6	6	5	6	5	5	5	6	1	5	4	3	3	1	5	0	1	71
53	1	5	4	4	4	2	4	5	5	4	4	1	4	5	5	3	4	4	1	2	62
54	1	4	2	4	4	3	4	3	3	4	4	3	5	5	4	4	4	5	0	2	54
55	1	3	4	4	4	4	4	4	4	4	4	4	5	5	5	5	4	4	1	2	71
56	1	1	4	5	5	1	6	1	6	5	5	4	5	5	5	5	5	5	1	2	63
57	1	4	3	3	3	4	4	4	5	5	5	2	5	2	3	5	2	1	0	1	53
58	1	3	3	4	4	4	4	4	4	4	4	4	4	4	2	4	3	3	1	2	50
59	1	4	4	4	4	2	4	4	4	2	2	2	4	2	2	4	5	5	1	1	56
60	1	4	4	3	3	4	4	4	4	2	2	1	2	2	2	5	4	2	1	1	59
61	1	5	2	5	1	1	5	5	1	1	1	1	5	1	5	5	5	2	0	1	39
62	1	5	4	4	2	4	4	4	6	4	4	3	5	2	4	4	4	4	0	2	56
63	1	4	4	1	1	1	5	5	5	5	5	1	5	1	5	5	5	5	0	1	65
64	1	4	2	4	6	4	4	3	6	2	2	1	4	2	5	5	4	6	1	2	65
65	1	4	4	3	3	5	5	5	4	1	5	4	5	5	5	4	2	5	1	2	71
66	1	3	3	4	4	3	4	2	3	3	4	2	4	2	4	2	3	1	1	2	56
67	1	5	4	4	4	1	4	4	4	1	2	2	2	2	1	5	2	1	1	2	59
68	1	3	4	4	2	2	2	4	2	4	4	4	4	2	4	2	2	4	0	2	50
69	1	5	1	5	5	1	5	1	3	5	5	3	5	5	5	5	1	5	0	1	65
70	1	4	3	4	3	3	4	3	4	5	5	4	5	5	5	5	5	4	0	1	43
71	1	4	4	5	5	5	2	6	1	5	5	3	1	1	5	1	5	5	0	1	65
72	1	3	4	3	2	4	4	5	2	2	2	3	4	2	4	2	4	4	0	2	72
73	1	4	2	4	1	5	3	5	5	1	1	5	1	1	1	1	5	5	0	2	62
74	1	3	3	4	1	4	3	4	3	5	5	1	4	4	3	2	2	4	1	1	57
75	1	5	1	4	2	4	3	3	3	3	3	2	4	4	4	4	4	3	1	1	43
76	1	5	4	5	4	4	4	4	4	5	5	2	5	4	5	2	2	4	0	1	67
77	1	3	1	4	2	3	6	2	6	6	6	3	5	1	2	4	5	5	1	2	82
78	1	5	1	4	3	3	3	4	3	3	3	5	5	4	4	5	5	4	1	2	70
79	1	5	2	5	4	5	5	5	5	5	5	4	5	2	5	2	2	5	1	2	59
80	1	4	4	6	6	5	4	4	4	4	4	4	4	4	4	2	4	4	0	2	80
81	1	4	3	5	3	4	5	5	5	5	5	4	4	4	4	5	5	3	0	2	37
82	1	3	4	4	2	4	4	4	2	5	2	4	5	5	4	2	2	2	1	1	80
83	1	4	4	5	7	1	5	5	5	5	5	4	5	4	5	5	1	5	0	2	70
84	1	4	4	5	4	2	5	5	1	1	1	4	5	4	5	1	1	5	1	2	69
85	1	4	4	4	4	4	4	4	4	4	4	2	5	5	5	5	2	4	0	1	51
86	1	4	3	5	3	3	3	4	3	4	2	2	5	4	2	3	3	2	0	2	43
87	1	4	4	3	6	4	6	4	3	4	6	4	4	4	4	6	2	4	0	2	63
88	1	3	3	4	4	2	4	4	4	5	5	3	5	4	4	5	2	4	0	2	49
89	1	4	3	4	4	4	4	4	4	4	4	4	4	4	3	1	4	1	0	2	49
90	1	3	4	4	6	4	6	4	6	4	4	6	4	4	4	4	2	6	1	2	75
91	1	5	4	5	4	5	5	5	5	5	5	4	5	5	6	1	7	5	0	1	55
92	1	3	3	5	4	4	6	4	4	4	5	2	4	4	4	5	1	5	0	2	41
93	1	3	3	4	2	5	4	5	4	3	4	3	5	5	5	5	4	4	0	2	47
94	1	5	4	4	4	4	4	4	4	4	4	3	4	4	4	2	4	4	0	2	60
95	1	4	3	6	6	6	6	6	6	6	4	4	4	2	2	2	2	6	0	1	67
96	1	4	3	4	6	5	5	5	6	2	2	4	4	4	6	2	3	4	1	2	65
97	1	5	4	4	4	5	4	4	4	4	3	4	5	4	4	4	4	4	1	1	53
98	1	4	3	5	3	5	5	5	4	5	5	4	4	4	5	3	3	4	1	1	62
99	1	4	2	4	2	3	4	2	4	4	4	2	3	2	4	4	2	2	1	2	36
100	1	3	4	5	3	5	5	5	5	5	5	4	4	4	5	5	1	5	1	2	62
101	1	4	2	4	6	4	1	4	4	5	4	1	4	2	1	1	4	4	0	2	66
102	1	4	4	5	4	4	3	2	2	5	5	5	5	5	4	4	2	4	0	2	44
103	1	3	4	4	4	4	4	3	4	4	5	3	5	2	4	4	4	4	1	2	34
104	1	1	3	4	2	4	4	4	4	2	4	4	4	5	4	4	4	4	1	1	85
105	1	3	4	1	1	5	5	1	5	1	1	5	5	4	5	3	5	5	1	1	56
106	1	5	3	5	5	5	5	5	5	5	5	3	4	1	3	1	4	4	0	2	56
107	1	5	3	4	2	4	4	4	4	4	2	2	4	4	3	2	2	4	0	1	37
108	1	1	4	4	3	4	4	5	2	2	5	4	4	4	2	2	4	2	1	1	57
109	1	3	3	3	3	4	4	4	2	4	4	2	4	1	3	4	5	4	1	1	52
110	1	4	3	5	5	5	5	5	4	1	5	4	5	5	4	4	2	4	0	1	36
111	1	5	4	4	4	6	4	2	6	4	4	4	4	4	4	4	2	2	0	1	69
112	1	4	3	4	4	4	4	4	4	4	4	4	4	4	3	4	4	4	0	1	53
113	1	3	4	4	6	4	4	4	4	4	4	4	4	4	4	1	4	4	0	1	50
114	1	3	4	4	4	4	4	4	4	2	2	2	4	1	3	4	3	4	0	2	45
115	1	4	4	5	5	5	5	5	5	5	5	2	5	1	5	2	1	6	1	2	66
116	1	4	3	1	2	1	2	2	2	1	3	4	4	2	3	4	4	4	0	1	37
117	1	4	4	1	1	5	5	5	5	5	5	3	5	5	5	5	1	5	0	2	57
118	1	4	3	5	5	5	5	5	5	1	1	2	5	5	5	2	5	2	0	2	48
119	1	2	4	4	3	3	4	4	4	5	3	4	4	4	3	4	2	4	0	2	39
120	1	4	4	2	3	5	4	5	5	4	4	4	5	5	4	4	4	6	1	2	52
121	1	2	4	2	3	4	4	4	4	3	3	4	4	4	4	4	4	2	0	1	55
122	1	5	3	5	4	5	5	5	3	5	5	5	5	2	4	2	5	4	0	2	83
123	1	3	3	4	3	6	3	6	4	5	5	2	4	4	4	4	2	4	1	2	42
124	1	4	2	2	2	4	4	4	5	2	2	4	5	4	2	4	4	2	1	1	27
125	1	4	2	4	2	4	4	4	4	3	2	4	4	2	4	4	2	4	0	1	72
126	1	4	2	4	4	4	4	4	4	4	4	4	5	1	2	2	4	5	0	2	34
127	1	4	4	2	2	5	4	5	5	5	5	1	5	5	5	2	2	5	0	2	43
128	1	4	4	2	4	4	4	4	3	1	3	1	4	4	4	4	4	4	0	2	101
129	1	4	3	4	4	3	2	2	5	5	5	3	5	5	5	2	5	5	1	2	73
130	1	4	3	4	5	5	5	5	5	4	5	3	4	1	4	5	5	4	0	1	20
131	1	4	2	1	4	5	4	5	5	1	1	1	4	1	5	5	4	4	0	2	42
132	1	4	2	4	2	6	6	4	2	4	5	5	5	5	5	4	1	2	0	2	65
133	1	4	4	4	2	4	4	4	3	4	4	2	4	4	2	4	4	2	0	2	56
134	1	5	3	5	5	3	4	3	3	5	5	5	5	5	2	1	4	4	0	2	55
135	1	2	3	2	3	1	5	5	5	2	1	2	5	5	5	4	1	5	1	2	60
136	1	5	2	1	3	4	4	5	2	1	1	5	5	4	4	5	5	5	0	1	63
137	1	1	3	4	2	3	4	4	4	2	2	5	5	5	5	2	2	2	1	1	69
138	1	3	4	5	2	5	5	4	4	5	4	3	5	5	2	2	1	5	0	2	47
139	1	4	3	4	4	4	4	4	4	5	5	4	5	5	4	4	4	4	1	1	56
140	1	4	4	5	5	5	5	5	5	5	5	5	5	5	1	1	1	5	0	2	56
141	1	6	2	3	3	4	4	4	2	2	2	4	5	5	5	5	2	4	0	1	55
142	1	5	4	2	4	5	5	5	5	5	5	2	4	4	2	5	5	4	0	2	61
143	1	2	4	4	2	4	4	4	4	2	3	4	4	4	4	2	2	2	0	1	56
144	1	5	4	4	4	4	5	5	4	5	4	4	5	5	2	4	3	4	1	2	44
145	1	4	4	4	4	2	4	4	2	4	5	2	5	4	4	4	4	4	1	2	79
146	1	4	3	4	2	4	4	2	4	4	4	2	4	4	2	5	2	4	1	2	20
147	1	2	3	4	4	5	5	5	5	5	5	6	5	5	4	5	5	5	1	2	62
148	1	4	4	5	2	4	5	4	2	5	4	3	5	5	5	5	1	3	1	2	63
149	1	3	3	4	4	4	4	4	4	4	4	4	4	4	4	4	2	4	1	2	67
150	1	5	1	4	4	5	3	5	5	5	5	1	1	1	1	2	2	5	0	1	78
151	1	4	4	1	2	5	5	5	5	1	1	4	2	4	4	4	5	5	0	1	55
152	1	4	4	4	5	5	5	4	5	5	5	5	4	4	5	4	2	4	0	1	65
153	1	3	2	3	2	2	6	2	4	5	5	5	5	2	2	5	2	4	0	1	46
154	1	2	3	3	2	4	4	4	4	4	4	2	4	2	4	4	2	4	0	2	68
155	1	3	2	4	2	4	4	4	4	4	3	4	4	2	4	4	4	4	1	1	70
156	1	3	4	5	1	4	4	4	4	3	5	2	4	4	5	2	5	5	1	2	87
157	1	2	3	4	4	3	5	5	5	5	5	3	4	4	4	2	4	4	0	2	61
158	1	3	3	5	4	5	5	4	5	3	5	4	5	5	4	5	2	5	0	2	43
159	1	5	3	4	4	4	4	3	3	4	3	1	4	4	4	2	4	5	1	1	70
160	1	4	4	5	2	5	4	5	5	5	3	2	5	1	5	5	5	5	0	2	76
161	1	4	2	4	4	2	4	2	2	4	4	3	4	4	4	4	4	4	0	1	19
162	1	4	4	1	2	1	4	5	4	2	2	4	4	2	4	5	1	4	0	1	62
163	1	5	1	5	4	5	5	5	5	5	5	3	5	2	4	3	4	2	0	2	72
164	1	3	3	6	4	5	4	4	1	5	2	2	3	5	5	5	6	3	1	2	48
165	1	4	4	4	3	3	4	4	3	3	3	3	5	5	5	3	3	4	0	2	65
166	1	4	3	5	5	3	4	4	4	4	4	5	5	5	4	5	1	5	0	2	65
167	1	5	2	5	3	5	4	5	3	4	4	4	5	4	5	2	4	5	0	1	62
168	1	2	4	4	5	4	4	5	4	2	2	2	4	4	4	2	2	4	0	1	58
169	1	4	4	5	5	5	3	2	2	1	4	1	5	5	5	2	2	5	0	1	59
170	1	3	4	4	2	4	4	1	1	5	5	2	1	1	4	3	1	3	1	2	45
171	1	5	4	5	3	5	5	3	4	4	5	1	5	5	4	4	4	5	1	2	58
172	1	4	3	2	2	5	5	5	2	4	2	2	2	5	2	5	2	4	0	1	34
173	1	3	4	4	2	6	6	6	6	6	6	4	4	4	4	4	3	3	0	1	69
174	1	4	4	4	5	5	5	5	4	5	4	5	4	4	5	4	4	2	1	2	86
175	1	2	2	1	1	1	2	2	2	1	1	1	2	1	5	4	5	1	1	2	59
176	1	2	3	3	4	4	4	3	4	3	4	5	5	4	3	5	4	5	1	1	75
177	1	3	4	5	4	4	4	5	4	4	3	1	4	5	4	5	3	5	1	1	60
178	1	3	4	2	2	2	4	2	4	4	4	2	4	4	4	2	2	2	0	1	52
179	1	4	4	5	5	5	5	5	5	5	5	1	5	5	5	5	5	4	1	1	77
180	1	4	4	5	3	4	4	5	2	5	2	4	5	1	2	5	4	4	0	2	59
181	1	5	2	4	3	4	4	4	3	4	4	2	4	5	4	4	5	5	0	1	62
182	1	3	1	5	2	5	5	5	5	5	5	2	5	5	1	4	5	5	1	1	38
183	1	3	3	2	4	4	4	4	4	4	4	1	4	4	4	3	4	4	0	2	65
184	1	2	3	1	1	5	3	5	3	5	5	2	5	5	3	2	5	4	0	2	49
185	1	4	3	4	4	4	3	5	4	1	1	5	4	5	5	4	2	2	0	2	72
186	1	4	3	3	3	2	2	4	2	5	1	4	5	5	2	5	2	5	0	1	44
187	1	3	4	4	4	1	4	5	6	5	5	1	4	1	5	5	2	5	0	2	62
188	1	1	4	5	6	4	4	4	4	5	5	1	5	2	5	5	5	5	0	1	45
189	1	3	3	2	2	4	5	5	2	3	4	5	3	2	3	4	5	5	1	1	42
190	1	4	2	4	4	4	4	4	4	2	3	4	2	4	4	2	2	4	1	2	63
191	1	2	4	5	4	5	3	5	5	5	5	2	5	4	4	5	4	4	0	1	69
192	1	3	1	3	3	4	3	3	3	3	4	3	4	2	4	4	2	4	0	1	66
193	1	5	3	4	6	4	4	4	4	6	6	4	2	6	4	4	2	6	1	1	80
194	1	4	4	2	2	4	4	2	2	4	4	4	4	4	4	4	2	4	0	1	72
195	1	1	4	5	4	5	4	4	4	5	5	1	4	1	4	5	1	5	0	2	57
196	1	3	4	6	3	3	3	3	3	3	3	2	4	2	4	4	4	4	1	1	20
197	1	3	4	2	4	4	2	2	2	4	2	2	4	4	4	2	4	4	0	1	22
198	1	5	3	4	4	4	4	4	4	4	3	4	4	4	4	4	2	4	0	1	76
199	1	3	4	5	5	5	4	4	5	5	4	3	5	3	5	5	1	5	1	2	35
200	1	2	3	4	4	4	6	4	6	2	2	4	5	4	4	2	2	4	0	1	67
201	1	5	2	2	3	2	2	2	3	3	4	4	4	4	5	2	2	4	1	1	64
202	1	1	4	3	2	4	3	4	4	4	4	1	5	4	3	5	3	5	0	2	62
203	1	4	3	5	5	5	5	5	4	5	5	1	5	1	5	2	4	5	0	2	55
204	1	5	1	2	2	3	5	1	2	4	5	4	5	5	5	5	1	5	0	1	50
205	1	3	3	2	2	4	4	4	4	4	4	2	5	1	4	5	1	5	0	2	52
206	1	4	3	3	1	2	4	1	1	5	5	1	2	1	5	5	5	5	1	2	29
207	1	4	4	4	2	2	4	4	4	4	2	2	2	2	4	2	4	2	1	2	58
208	1	3	4	4	4	4	4	4	4	2	2	4	4	4	4	4	4	4	0	1	28
209	1	2	4	5	1	5	4	4	5	5	5	4	5	5	1	2	4	2	0	2	55
210	1	4	3	4	4	4	4	4	4	2	4	2	2	4	4	2	2	4	0	2	48
211	1	4	3	4	2	4	4	4	4	2	4	1	5	4	4	4	2	4	0	2	66
212	1	1	4	4	2	4	4	4	4	6	5	4	4	4	4	4	4	4	0	2	50
213	1	3	3	2	2	4	2	2	2	4	6	2	4	4	4	1	2	4	1	2	48
214	1	3	4	4	3	2	2	4	4	4	2	4	5	4	4	4	2	4	1	2	45
215	1	2	4	4	4	2	4	4	4	5	5	5	7	7	5	7	5	5	0	2	53
216	1	4	4	5	5	4	5	4	5	7	5	4	3	4	4	2	4	5	0	1	53
217	1	5	4	4	3	4	4	4	4	4	3	3	5	5	4	4	2	4	1	2	86
218	1	3	5	5	6	4	5	4	2	4	4	4	4	4	4	6	2	6	0	1	70
219	1	4	1	5	4	5	4	5	4	5	5	2	5	2	2	3	1	5	1	1	68
220	1	4	4	5	5	4	5	3	5	5	5	4	5	5	5	4	1	5	0	1	62
221	1	3	4	4	4	4	4	4	2	4	2	1	5	2	2	5	2	4	0	2	56
222	1	5	3	5	2	4	4	4	4	4	4	4	5	4	4	4	2	2	1	1	51
223	1	3	4	4	2	5	5	5	4	4	4	4	4	4	4	4	4	5	0	1	61
224	1	4	4	5	5	3	5	2	5	5	6	3	5	5	4	5	5	5	0	1	50
225	1	4	4	4	4	5	4	4	4	4	5	4	5	4	2	1	2	4	0	2	55
226	1	5	2	4	4	5	2	5	5	5	5	1	5	5	2	5	4	5	0	2	40
227	1	4	3	4	1	4	4	4	4	5	5	4	5	4	4	1	2	1	0	2	101
228	1	1	4	4	4	4	3	4	4	3	4	6	4	6	4	4	4	4	1	2	38
229	1	2	4	4	3	4	4	1	4	4	4	1	5	4	1	5	2	4	0	2	38
230	1	4	1	4	4	5	1	4	1	2	2	4	4	1	5	5	6	4	0	1	25
231	1	5	3	3	3	2	3	6	4	4	4	1	5	1	1	1	5	5	1	1	34
232	1	1	3	1	4	5	5	1	2	1	5	1	5	5	5	5	5	4	0	1	60
233	1	4	3	3	3	4	4	3	4	2	3	2	2	2	4	4	2	4	0	1	70
234	1	3	3	2	4	4	4	5	4	5	2	1	5	5	5	5	2	4	1	2	28
235	1	5	2	4	6	6	4	6	4	4	4	2	4	3	3	3	2	4	0	1	18
236	1	5	4	5	3	5	2	5	2	1	1	5	3	5	5	1	4	5	1	1	66
237	1	3	2	4	4	4	2	2	2	4	2	2	4	4	4	4	2	2	0	2	78
238	1	4	3	2	2	4	4	4	4	4	4	2	4	4	6	4	4	3	1	2	73
239	1	4	4	5	2	3	4	3	4	4	4	7	4	4	4	2	3	4	1	2	49
240	1	4	1	2	4	5	5	5	5	1	1	3	4	1	4	5	1	4	0	2	39
241	1	1	1	4	5	5	5	5	3	5	5	5	5	2	4	5	4	5	0	1	43
242	1	4	4	4	6	4	6	4	4	6	6	4	4	4	6	2	2	6	1	2	101
243	1	4	4	4	2	4	4	4	4	2	2	2	2	4	4	4	4	4	0	1	68
244	1	4	4	1	1	4	5	5	1	5	1	4	5	4	5	5	1	1	0	2	74
245	1	5	1	4	2	2	4	4	4	5	5	5	5	5	2	4	1	2	0	1	69
246	1	5	1	4	3	4	3	6	4	4	1	4	4	1	4	6	5	1	1	2	84
247	1	3	4	2	4	4	4	4	6	6	6	4	4	4	4	4	2	4	1	2	89
248	1	4	2	7	2	4	4	4	2	2	2	2	4	2	2	4	2	4	0	2	57
249	1	7	3	7	7	7	4	4	4	2	2	2	5	4	5	5	4	2	1	1	63
250	1	1	3	2	2	3	1	5	4	3	5	4	4	4	4	5	2	1	1	2	63
251	1	4	3	3	3	4	4	4	3	3	6	3	4	2	5	5	4	3	0	1	47
252	1	1	4	2	2	4	2	4	5	5	5	2	5	5	5	5	2	1	1	2	48
253	1	3	4	2	2	5	5	5	4	2	2	1	5	1	1	5	1	2	0	2	34
254	1	1	4	2	4	2	4	3	5	5	5	1	4	4	5	5	5	5	1	1	69
255	1	5	3	5	4	4	4	4	4	5	5	2	4	4	4	2	2	4	0	2	42
256	1	3	4	2	4	2	4	6	4	2	2	4	4	2	4	4	2	4	0	1	39
257	1	4	3	2	1	3	7	5	5	5	5	3	5	5	1	5	1	5	0	1	60
258	1	4	4	4	2	4	4	4	4	4	4	2	5	2	5	4	5	2	0	1	62
259	1	7	4	5	4	5	4	4	5	5	5	2	3	4	2	2	1	5	0	1	75
260	1	3	3	4	2	5	2	5	2	4	5	1	1	1	5	2	1	4	0	1	70
261	1	2	4	6	7	7	7	7	7	5	5	2	5	5	5	5	2	5	0	2	57
262	1	2	3	4	3	5	2	5	1	5	5	3	4	4	5	5	1	5	1	2	51
263	1	2	4	4	4	2	4	4	4	2	2	2	4	4	2	4	2	4	0	1	32
264	1	4	2	4	4	4	2	4	2	2	2	2	2	1	5	5	2	2	0	2	70
265	1	5	4	6	2	4	2	4	6	5	5	1	1	1	5	1	5	7	0	2	66
266	1	5	3	4	1	6	4	4	2	4	4	1	4	5	5	5	2	2	1	1	82
267	1	5	4	4	4	5	4	4	4	3	5	2	4	4	4	4	5	4	1	2	72
268	1	2	4	5	5	5	4	5	6	5	5	4	5	4	4	5	2	2	0	1	66
269	1	5	1	5	1	5	5	1	5	1	1	5	3	3	5	5	5	7	1	1	81
270	1	4	3	4	2	4	3	2	3	2	2	2	4	4	4	4	4	4	0	2	80
271	1	1	1	5	5	5	4	5	3	5	5	4	5	5	5	5	5	1	0	2	53
272	1	5	2	2	2	2	4	4	2	4	4	4	2	2	4	4	2	4	1	1	65
273	1	3	4	5	4	4	4	4	4	5	4	4	4	2	4	3	4	4	0	2	70
274	1	5	1	3	3	4	4	4	4	2	2	5	5	5	3	1	4	5	0	1	44
275	1	4	2	5	2	4	4	5	3	3	3	4	4	4	1	1	1	3	0	2	70
276	1	3	4	4	2	4	4	4	4	2	3	1	5	4	4	4	4	4	1	1	28
277	1	4	2	3	2	4	5	4	4	3	2	2	5	4	4	4	3	4	0	2	18
278	1	5	4	4	3	4	4	4	2	4	4	4	4	4	4	2	2	4	1	1	70
279	1	4	2	2	2	4	4	2	4	5	5	3	4	4	4	4	2	3	1	2	75
280	1	4	3	6	4	4	4	4	4	4	4	4	5	5	2	2	2	4	0	1	54
281	1	4	3	4	3	5	2	4	4	5	2	2	5	5	1	5	2	4	0	2	46
282	1	5	2	5	4	4	4	5	4	4	4	3	4	4	5	5	2	3	1	2	51
283	1	3	3	4	2	4	4	4	4	4	4	4	4	4	4	3	4	4	1	1	77
284	1	5	4	4	2	4	4	4	3	3	2	4	5	4	4	4	1	5	0	2	43
285	1	5	3	2	2	4	4	4	1	4	4	2	5	4	1	5	1	2	1	2	44
286	1	4	2	3	4	4	4	3	4	5	5	3	4	1	5	4	5	4	0	2	39
287	1	2	4	1	1	5	2	5	5	1	1	1	5	1	5	5	1	5	1	2	55
288	1	2	4	2	2	4	4	4	2	4	4	2	4	2	2	4	4	4	0	1	49
289	1	4	4	4	5	5	4	4	6	4	1	4	4	4	4	2	4	4	0	1	82
290	1	1	4	4	3	4	4	4	4	4	5	3	4	4	4	2	3	4	0	2	64
291	1	3	4	5	5	5	5	5	5	5	5	3	4	4	4	4	3	3	0	1	54
292	1	4	3	4	4	5	5	5	4	4	5	1	4	4	4	1	2	4	0	2	72
293	1	5	3	5	3	1	1	4	3	5	5	5	5	5	6	1	2	1	1	2	41
294	1	5	1	4	2	4	4	5	6	5	5	2	5	5	5	5	5	5	0	2	69
295	1	5	3	2	1	3	5	4	5	5	5	1	5	1	4	5	5	4	1	2	32
296	1	4	3	4	3	5	2	2	3	2	3	1	5	1	4	4	4	2	0	2	92
297	1	5	2	5	4	5	4	5	4	4	5	5	5	4	5	2	1	2	0	2	48
298	1	5	2	4	4	5	4	4	5	5	5	4	5	4	4	4	2	4	1	2	80
299	1	5	3	5	4	3	4	5	4	5	5	4	5	5	4	2	1	3	1	1	67
300	1	2	2	2	2	2	2	2	2	5	3	2	4	4	4	4	4	4	0	1	66
301	1	2	3	4	4	4	4	4	4	4	4	2	4	4	6	4	6	4	1	2	50
302	1	4	2	4	2	2	4	4	4	2	4	2	4	4	2	4	4	5	0	2	18
303	1	4	2	5	3	4	4	4	3	5	5	5	5	4	3	2	2	4	1	1	58
304	1	3	4	3	4	4	4	5	4	2	4	2	5	1	5	5	5	5	0	2	61
305	1	4	4	4	4	4	4	4	4	4	4	2	2	2	4	4	2	4	1	2	56
306	1	4	3	4	4	4	4	4	2	4	4	2	4	2	2	4	2	2	0	1	52
307	1	4	2	3	3	4	5	2	4	5	2	4	5	1	5	5	2	4	0	2	75
308	1	3	3	4	4	4	5	4	5	5	4	4	5	5	3	5	1	2	0	2	66
309	1	3	2	4	3	4	7	3	3	3	3	4	4	4	2	2	2	2	0	1	50
310	1	3	4	4	2	5	5	5	5	5	4	4	4	3	3	2	3	1	1	2	66
311	1	5	1	5	1	4	5	5	5	4	1	1	1	1	5	5	2	1	0	2	61
312	1	4	3	3	3	4	4	4	4	3	4	4	4	4	2	5	5	4	0	1	49
313	1	2	2	2	2	3	4	4	4	2	2	2	4	4	4	2	2	2	0	1	64
314	1	3	2	4	3	5	5	5	5	5	4	1	5	4	2	4	3	5	0	2	68
315	1	4	4	5	5	5	4	4	4	5	5	1	5	5	5	1	4	1	0	1	46
316	1	4	2	4	4	4	4	4	4	2	2	4	4	4	2	4	1	4	0	1	32
317	1	5	2	2	1	2	2	4	4	2	4	1	5	3	1	5	5	5	1	1	45
318	1	4	1	4	2	4	3	3	6	4	6	2	4	2	5	4	4	4	0	1	80
319	1	5	2	2	3	5	5	6	2	4	4	2	3	3	1	1	3	2	0	2	60
320	1	2	4	2	2	4	4	4	4	4	4	4	4	4	4	4	4	4	0	2	63
321	1	5	2	4	2	2	2	5	5	4	4	2	5	5	2	4	5	5	0	1	20
322	1	4	3	5	5	4	3	4	4	4	4	3	5	5	3	5	3	5	0	2	91
323	1	5	1	2	3	5	4	5	4	4	4	4	5	5	5	5	4	5	0	2	62
324	1	5	1	4	2	5	5	5	5	4	4	2	5	5	4	5	5	5	0	2	47
325	1	4	3	3	2	2	4	4	2	3	4	3	1	3	5	5	1	3	0	1	55
326	1	6	4	5	4	3	2	4	4	2	4	2	5	3	2	5	1	5	0	1	56
327	1	3	4	4	2	4	2	2	4	5	4	2	5	5	1	4	2	5	0	1	37
328	1	4	4	1	5	1	5	5	5	5	5	5	5	5	5	1	1	5	0	1	59
329	1	4	2	4	2	4	5	5	5	4	2	2	5	5	2	2	1	5	0	2	40
330	1	3	2	4	4	4	3	4	4	4	4	3	4	4	4	2	4	4	0	2	18
331	1	5	4	2	2	6	4	4	6	4	6	4	4	4	4	3	4	4	1	2	73
332	1	5	1	2	2	4	4	4	1	2	2	4	4	4	5	2	4	2	1	2	65
333	1	4	1	3	4	4	5	4	3	2	2	5	4	1	2	5	5	5	1	1	74
334	1	3	3	5	4	5	5	5	5	5	5	1	5	1	5	5	5	5	1	1	59
335	1	1	4	6	4	4	6	5	4	6	6	6	4	6	4	2	6	6	0	2	81
336	1	3	4	4	2	4	4	4	3	2	2	2	5	5	3	4	2	4	0	2	41
337	1	4	2	3	3	4	4	4	3	4	4	2	4	4	4	2	4	4	0	2	51
338	1	4	4	4	2	4	6	4	6	2	2	2	4	2	4	2	2	4	1	2	73
339	1	5	4	6	4	5	5	5	4	4	5	4	4	2	2	2	2	4	1	1	40
340	1	5	4	5	5	5	4	5	5	5	5	2	4	5	5	2	1	5	1	2	65
341	1	2	4	4	2	4	4	4	4	4	4	1	4	4	4	3	4	2	1	2	71
342	1	5	1	5	5	5	4	3	5	5	5	4	4	4	4	4	1	5	0	1	50
343	1	3	4	4	4	4	4	4	6	4	5	1	4	4	4	4	4	4	0	1	37
344	1	5	4	6	6	4	4	4	6	6	6	2	5	5	2	1	2	4	0	2	59
345	1	4	4	5	3	5	5	5	5	5	5	3	4	2	5	4	4	4	0	2	66
346	1	4	4	5	5	5	5	5	5	5	5	5	5	5	2	2	1	5	0	1	75
347	1	3	4	5	5	4	5	5	5	2	2	4	5	5	5	5	5	5	1	2	48
348	1	3	3	1	1	4	2	4	4	2	4	1	2	4	2	4	2	4	1	2	59
349	1	4	4	4	1	4	3	5	4	3	4	4	4	4	5	5	4	3	0	1	49
350	1	4	3	1	1	1	1	5	5	1	5	2	5	5	1	4	4	1	0	1	77
351	1	4	3	5	4	4	5	5	5	5	4	5	5	5	1	1	2	5	0	1	41
352	1	2	4	4	4	4	4	4	4	2	4	1	5	2	4	5	3	3	0	1	48
353	1	4	2	4	2	6	4	4	6	4	4	2	4	4	3	4	2	4	0	1	63
354	1	5	4	4	5	3	4	1	3	5	5	1	5	5	5	5	5	5	0	2	48
355	1	4	1	5	5	5	5	5	6	5	5	5	5	5	4	5	1	5	1	1	67
356	1	5	1	4	4	4	4	4	4	4	4	4	6	4	5	5	4	4	0	2	87
357	1	4	3	4	5	5	5	5	4	2	4	5	5	5	6	2	2	4	1	2	50
358	1	3	3	1	3	2	3	5	3	1	1	4	5	5	5	5	5	4	0	2	65
359	1	4	4	4	1	5	5	5	5	4	7	2	5	1	1	5	1	5	1	2	58
360	1	4	3	2	1	4	4	5	4	4	4	1	4	1	4	4	2	2	1	2	76
361	1	4	4	4	1	5	5	2	5	5	5	3	5	2	5	5	1	5	0	1	54
362	1	5	2	2	3	4	4	5	4	4	2	4	4	4	4	4	4	4	1	1	77
363	1	4	3	3	6	5	5	5	4	4	4	4	1	1	4	4	4	4	1	1	72
364	1	5	1	5	5	1	5	1	1	4	1	5	5	1	1	1	1	1	0	1	52
365	1	5	2	2	3	4	3	4	3	4	4	3	4	2	4	3	4	4	1	1	82
366	1	3	4	3	5	5	3	4	5	5	5	1	4	1	2	2	2	5	0	1	59
367	1	5	2	2	4	4	4	4	4	4	4	3	5	5	4	4	2	5	0	2	72
368	1	4	4	2	3	4	4	2	3	4	4	4	4	3	3	5	5	4	1	1	67
369	1	5	4	2	1	5	4	5	3	1	4	2	4	4	4	2	2	4	1	1	77
370	1	4	2	2	2	3	2	1	4	3	2	2	5	5	3	2	2	5	1	1	74
371	1	4	3	4	4	5	4	4	4	4	4	2	2	2	5	4	1	4	1	1	59
372	1	4	1	3	2	4	3	3	2	3	2	3	5	2	3	5	2	2	0	1	84
373	1	5	3	4	2	3	3	4	4	7	3	2	4	4	4	4	4	4	0	2	57
374	1	5	4	5	4	4	5	5	4	4	4	4	5	3	2	2	2	4	0	1	71
375	1	5	3	1	1	5	5	5	4	5	5	3	5	1	5	5	3	1	1	2	75
376	1	5	4	2	4	2	2	2	2	2	4	2	4	1	5	5	2	5	0	2	61
377	1	3	4	4	5	5	5	4	5	5	5	3	5	5	4	2	4	4	0	2	67
378	1	5	3	4	4	4	4	5	4	4	4	4	4	4	4	2	2	4	0	2	89
379	1	4	3	4	4	4	5	5	4	3	5	4	4	2	5	2	3	2	0	2	52
380	1	5	4	2	2	4	4	4	5	2	2	2	5	5	3	4	2	5	0	2	29
381	1	4	4	5	7	5	1	5	5	5	5	4	5	5	1	5	5	1	0	1	60
382	1	3	4	5	3	4	5	5	4	5	5	4	5	5	5	5	1	5	0	2	59
383	1	3	3	5	5	5	5	5	5	2	5	5	5	5	1	3	1	4	0	2	71
384	1	4	4	4	4	4	4	5	4	5	4	1	2	2	2	5	4	4	1	2	62
385	1	5	4	3	3	4	5	4	5	4	3	5	5	5	4	1	1	4	0	1	56
386	1	3	2	5	4	2	4	5	4	4	4	5	5	5	4	4	2	5	0	1	46
387	1	4	3	4	2	4	4	4	4	4	4	4	4	2	3	7	4	4	0	1	41
388	1	3	3	4	4	4	4	4	4	4	4	4	4	4	4	4	2	4	1	1	57
389	1	2	4	3	4	5	3	5	2	2	2	1	5	5	4	5	5	5	0	2	75
390	1	5	4	2	3	5	5	5	4	4	4	2	4	4	5	3	2	5	1	1	72
391	1	2	4	2	2	2	2	1	2	2	4	4	2	1	2	5	4	4	0	2	73
392	1	4	4	4	1	4	4	4	4	4	2	4	5	2	4	5	5	4	0	2	64
393	1	6	3	4	2	4	4	4	4	4	4	2	4	4	4	2	2	4	0	1	54
394	1	1	4	4	5	2	4	1	1	2	2	2	5	5	4	5	2	5	0	1	47
395	1	4	4	2	6	4	4	5	2	1	1	3	5	5	2	2	2	4	0	1	73
396	1	3	2	2	2	4	4	4	4	4	4	2	2	2	2	2	2	2	0	1	68
397	1	5	2	4	6	4	4	4	2	4	4	4	4	2	4	4	4	4	0	1	63
398	1	2	3	3	2	3	3	2	3	6	3	4	3	4	5	3	6	3	0	2	84
399	1	4	4	2	4	4	5	4	2	4	4	2	4	2	4	3	3	4	1	2	47
400	1	4	3	3	3	4	4	4	4	5	5	3	4	4	4	5	3	4	1	2	55
401	1	5	3	4	6	2	5	5	4	4	2	4	5	1	3	2	5	2	1	2	53
402	1	3	2	4	4	2	4	5	4	1	1	5	4	4	4	4	4	4	1	1	78
403	1	1	4	3	3	2	6	2	6	6	6	1	5	1	1	5	3	5	1	1	63
404	1	4	3	4	5	5	5	4	4	5	5	4	5	2	5	5	5	1	0	1	59
405	1	3	4	3	3	4	4	4	4	2	2	3	2	2	2	4	4	4	0	2	42
406	1	4	4	2	4	4	4	4	2	2	4	1	4	3	3	4	3	4	0	2	20
407	1	5	3	4	2	4	5	5	3	2	2	5	5	5	4	5	2	4	0	1	67
408	1	7	3	4	2	4	5	5	5	5	5	1	4	1	5	5	1	5	0	2	73
409	1	4	1	4	4	4	4	4	4	4	4	2	4	4	4	3	1	4	0	2	84
410	1	3	4	4	4	4	4	4	4	4	4	4	4	4	4	4	4	4	1	1	70
411	1	3	3	6	5	4	4	4	2	4	3	4	5	4	4	4	3	5	0	2	44
412	1	3	3	3	2	5	4	5	4	4	4	4	5	5	5	5	5	4	0	2	21
413	1	4	4	4	2	5	5	5	5	5	4	4	4	4	5	4	2	2	0	1	82
414	1	4	3	4	4	5	4	4	4	3	4	2	4	4	5	4	5	4	1	2	57
415	1	4	3	4	2	4	2	4	4	1	2	2	4	4	4	4	2	4	0	2	64
416	1	2	4	6	4	4	4	4	4	6	6	2	2	2	2	4	4	2	0	2	35
417	1	3	3	4	6	4	4	6	6	4	6	4	4	6	6	6	6	4	0	1	63
418	1	3	2	4	2	4	4	4	3	4	4	2	4	4	4	2	2	2	0	2	49
419	1	2	4	2	4	4	2	2	4	4	4	4	4	2	4	2	2	2	1	2	55
420	1	5	4	4	2	4	4	4	4	4	4	4	4	4	4	2	4	4	1	2	60
421	1	4	2	4	2	4	3	4	6	6	6	2	4	4	6	2	2	2	0	2	49
422	1	3	3	2	2	5	4	5	4	4	2	4	4	4	4	4	2	4	1	1	71
423	1	5	1	1	1	1	1	5	5	5	5	5	5	5	2	5	5	5	1	2	67
424	1	2	3	2	4	6	3	4	3	3	3	2	5	5	1	4	2	4	0	2	42
425	1	2	4	5	4	5	5	5	5	4	3	1	5	5	4	4	3	5	1	2	60
426	1	5	3	3	3	5	4	5	3	3	3	4	3	4	4	4	2	4	1	1	63
427	1	4	3	4	4	5	5	5	5	4	4	4	4	4	5	5	3	3	0	1	55
428	1	3	4	2	2	4	4	4	4	4	3	4	4	3	4	5	3	4	0	2	62
429	1	4	4	5	4	4	4	4	4	2	2	4	4	4	4	4	4	2	0	2	75
430	1	3	3	4	4	4	4	4	4	4	4	2	4	4	6	6	4	5	1	1	72
431	1	3	4	4	2	4	4	4	1	4	2	4	5	3	5	2	2	2	1	2	68
432	1	4	1	4	4	4	2	5	4	2	1	3	5	5	1	3	2	5	1	2	31
433	1	3	4	2	2	2	4	2	2	2	2	1	5	5	4	4	3	4	0	1	50
434	1	3	4	2	4	3	4	4	2	2	3	4	4	4	5	4	4	4	1	2	57
435	1	4	4	2	2	6	5	5	4	2	2	2	1	1	1	2	4	4	0	2	72
436	1	4	2	3	2	2	4	5	6	7	7	1	5	4	5	5	1	5	0	2	80
437	1	4	2	4	3	4	3	4	2	3	4	1	4	5	4	4	4	3	0	2	23
438	1	3	3	4	3	4	5	5	3	3	3	2	4	4	2	2	2	4	0	2	47
439	1	5	4	3	7	3	2	1	1	1	1	4	5	5	2	1	1	1	0	2	63
440	1	4	2	4	3	2	4	1	3	6	6	4	5	5	4	3	4	5	1	1	88
441	1	4	4	5	4	2	4	4	4	3	2	2	1	2	5	5	1	6	1	2	57
442	1	4	1	2	2	6	6	4	6	6	4	2	5	5	5	5	4	6	0	1	82
443	1	5	1	4	2	3	3	4	1	5	5	3	5	5	4	2	2	4	0	1	64
444	1	4	2	2	2	2	4	2	4	4	3	1	5	4	1	2	2	2	0	1	34
445	1	4	4	2	4	4	4	4	4	4	4	4	4	4	4	4	4	2	1	1	52
446	1	2	4	4	4	4	4	4	4	4	4	2	1	1	4	4	1	4	0	2	45
447	1	4	2	4	4	4	4	4	4	2	3	4	4	2	4	4	4	3	0	2	53
448	1	2	4	1	4	1	3	5	5	1	1	1	5	3	4	5	1	4	0	1	55
449	1	1	4	5	2	2	2	2	2	2	2	1	4	4	4	4	1	4	0	1	55
450	1	4	2	2	4	4	4	4	4	4	4	4	4	4	2	4	3	6	1	1	85
451	1	4	2	4	4	4	2	4	4	4	5	3	4	3	5	3	4	4	0	2	65
452	1	5	4	4	2	4	4	4	5	2	5	1	4	1	5	5	5	4	1	2	73
453	1	4	2	5	1	4	5	3	4	4	4	5	5	5	4	2	4	4	0	1	65
454	1	4	3	4	6	1	4	4	4	1	1	5	5	5	2	1	5	1	1	1	64
455	1	4	3	5	4	4	5	5	3	1	1	1	5	4	5	3	1	5	1	2	35
456	1	4	4	4	4	4	4	4	4	4	4	1	4	4	4	3	2	5	0	2	67
457	1	5	2	4	5	4	5	5	5	5	5	1	5	2	4	2	5	1	1	2	80
458	1	4	3	4	3	4	5	4	4	4	5	4	5	4	3	4	1	4	1	2	55
459	1	5	4	1	3	5	1	1	1	7	7	7	1	1	7	7	1	7	1	1	85
460	1	5	4	5	4	5	5	5	5	5	5	4	4	4	2	2	2	3	0	1	78
461	1	5	3	5	3	4	3	1	3	4	3	4	4	1	5	5	5	5	1	2	85
462	1	3	1	5	3	4	4	5	5	3	2	1	5	5	3	5	4	5	0	1	53
463	1	4	4	1	1	4	5	4	5	5	5	1	4	2	5	5	1	4	1	2	76
464	1	4	4	2	2	4	4	4	4	5	5	2	5	5	4	4	2	4	0	2	20
465	1	4	3	4	3	4	6	4	6	5	5	4	5	5	4	4	2	3	0	2	63
466	1	5	1	1	6	6	6	5	6	6	4	4	5	4	5	6	6	5	1	2	69
467	1	4	4	4	4	4	5	5	4	4	5	4	5	5	5	4	2	4	0	2	77
468	1	5	2	4	7	4	4	4	7	7	7	4	4	4	5	4	5	5	0	1	71
469	1	4	3	1	1	4	4	4	2	3	3	3	5	5	3	5	1	5	0	2	54
470	1	4	3	5	1	1	4	1	4	5	5	2	5	5	4	5	1	5	0	2	43
471	1	4	2	5	3	3	3	4	4	3	5	5	5	1	4	3	2	4	1	2	67
472	1	5	1	4	5	4	4	4	4	4	5	5	5	5	4	1	5	1	1	1	70
473	1	3	4	4	1	4	1	4	5	2	1	4	5	5	5	4	2	5	0	1	44
474	1	5	1	5	5	5	5	5	5	5	5	4	5	4	4	2	2	5	1	1	61
475	1	3	4	5	5	1	1	1	1	3	1	4	5	1	1	5	5	3	1	1	55
476	1	2	2	2	2	4	2	1	5	4	4	1	2	2	5	5	4	5	1	2	43
477	1	2	4	3	5	3	1	5	3	5	5	1	5	5	3	5	5	3	0	2	58
478	1	5	4	2	3	6	3	2	3	2	3	3	5	5	5	5	5	5	1	1	76
479	1	3	2	4	5	3	4	3	2	2	4	5	5	5	5	1	2	4	1	1	37
480	1	4	3	4	4	6	4	4	6	4	6	4	4	6	6	2	2	4	0	2	50
481	1	3	4	4	6	4	6	5	4	2	2	2	4	4	4	5	2	4	1	2	65
482	1	5	2	1	3	5	3	5	3	3	5	5	4	4	4	1	4	1	1	1	69
483	1	4	4	2	6	4	4	4	3	3	3	4	5	5	5	2	4	4	0	2	56
484	1	4	3	5	4	5	5	5	5	5	5	1	5	5	5	5	1	5	1	1	52
485	1	5	2	4	5	3	4	4	5	5	4	2	4	5	2	2	1	5	1	2	21
486	1	3	4	4	2	4	4	4	4	2	2	2	4	4	4	4	4	5	0	1	40
487	1	4	3	4	4	4	4	4	4	2	4	4	5	5	5	5	2	2	0	1	82
488	1	4	4	4	6	4	4	3	4	1	1	1	5	5	5	4	1	6	1	1	74
489	1	2	3	3	3	4	4	5	4	1	1	3	5	5	4	3	4	5	0	1	37
490	1	5	1	4	4	4	4	6	6	4	6	3	4	4	2	2	2	2	0	2	60
491	1	3	3	4	4	4	4	4	4	4	4	2	4	4	4	4	4	5	0	1	39
492	1	4	3	2	5	5	5	5	5	4	5	5	5	5	4	5	4	5	0	2	52
493	1	4	3	2	4	5	5	5	2	4	4	4	5	5	4	5	4	4	1	2	77
494	1	4	4	5	4	4	4	5	5	4	2	4	4	4	2	2	2	4	0	2	60
495	1	5	3	5	2	5	5	5	4	2	2	4	5	5	4	2	2	4	0	2	77
496	1	2	4	3	3	5	5	5	5	2	4	7	5	5	5	3	1	5	1	1	64
497	1	5	3	4	1	4	3	1	3	5	3	5	5	5	3	5	3	1	1	1	85
498	1	2	1	4	3	4	5	5	5	5	5	1	5	3	3	1	2	5	1	2	54
499	1	3	3	5	5	4	4	4	4	4	4	2	4	4	4	4	4	4	0	2	57
500	1	6	5	4	4	4	4	4	3	3	2	4	5	5	2	3	2	3	0	1	55
501	1	4	4	4	2	4	4	4	4	5	4	4	5	5	3	5	1	5	1	2	71
502	1	3	3	2	3	4	4	4	5	4	4	2	4	4	4	4	2	4	0	1	57
503	1	2	4	5	5	4	5	3	5	5	5	1	5	5	1	1	1	4	1	2	58
504	1	4	3	3	2	5	5	4	4	2	2	2	4	4	2	3	4	4	0	2	72
505	1	4	4	5	6	2	1	5	1	1	1	1	5	5	2	5	1	3	1	2	68
506	1	3	3	1	1	5	5	5	5	5	3	1	5	1	5	5	5	3	1	1	54
507	1	4	4	3	3	4	3	4	3	4	3	7	4	3	2	2	2	7	0	1	73
508	1	3	3	5	5	4	4	4	4	5	5	1	5	1	4	1	5	1	0	1	65
509	1	4	2	5	4	5	5	4	4	4	5	4	4	4	4	4	4	4	1	1	80
510	1	1	4	5	1	3	3	5	5	6	4	5	3	5	3	2	4	4	0	1	59
511	1	4	2	3	4	4	4	4	4	4	4	2	4	4	4	4	2	3	0	1	29
512	1	3	4	5	5	3	4	4	4	1	1	4	4	4	4	1	1	3	1	2	40
513	1	5	3	4	5	5	4	4	3	3	3	4	5	5	5	4	2	4	1	2	42
514	1	3	3	2	2	4	4	4	4	2	2	1	4	4	4	4	4	4	1	1	90
515	1	4	1	3	3	4	4	3	2	4	4	1	5	4	1	3	2	1	1	2	33
516	1	3	4	5	2	5	5	5	5	1	4	2	5	5	5	5	5	5	1	2	56
517	1	4	2	4	3	4	4	4	3	4	2	2	1	4	4	4	1	3	0	2	42
518	1	5	3	1	4	5	5	3	5	5	5	4	5	5	2	1	1	5	0	2	45
519	1	4	4	1	1	4	3	5	4	4	3	2	4	2	3	5	5	4	0	1	55
520	1	5	2	1	1	5	5	5	5	2	1	3	5	5	5	4	5	5	0	2	59
521	1	5	2	1	3	1	5	6	6	4	5	1	4	1	5	4	2	1	1	1	79
522	1	1	4	3	1	2	3	3	1	1	4	1	1	1	5	5	2	5	1	2	63
523	1	4	3	4	4	4	4	4	4	4	5	4	4	4	5	3	2	4	1	1	75
524	1	3	3	4	6	4	4	3	3	4	4	2	4	5	4	4	4	2	0	1	44
525	1	4	3	4	2	4	2	4	2	2	2	2	5	4	3	5	3	4	0	2	68
526	1	4	4	5	5	5	5	5	5	5	5	5	5	5	6	3	2	2	0	2	60
527	1	4	4	2	1	5	6	5	3	2	3	3	4	3	4	3	2	4	1	2	60
528	1	4	4	4	2	4	4	4	4	4	5	1	4	4	5	5	4	4	0	1	74
529	1	3	1	3	3	5	5	5	5	3	1	1	5	5	5	5	5	5	0	1	55
530	1	4	4	4	2	6	5	2	3	1	1	2	5	5	1	5	5	5	1	2	55
531	1	3	3	1	1	4	3	5	4	1	1	1	5	5	5	5	1	3	0	1	57
532	1	4	1	4	4	5	5	5	4	5	4	4	4	3	3	1	4	3	1	2	59
533	1	5	4	5	5	5	5	5	5	5	5	5	5	4	5	5	1	5	0	1	66
534	1	4	1	1	1	4	4	4	4	2	2	3	4	4	4	2	4	4	1	1	79
535	1	4	3	6	2	6	6	6	6	6	6	4	5	4	4	5	6	5	0	2	101
536	1	4	3	5	5	2	4	4	5	5	5	4	5	5	3	1	1	4	0	1	19
537	1	5	3	5	6	6	4	4	2	5	5	4	4	4	4	4	4	4	0	2	53
538	1	4	4	4	6	4	4	5	4	3	4	2	5	5	5	5	2	4	1	2	74
539	1	4	2	6	6	6	6	6	6	6	6	2	5	5	4	3	4	4	0	2	65
540	1	3	4	1	2	4	4	5	4	4	4	1	1	1	4	5	1	5	0	2	41
541	1	3	3	5	2	4	5	4	4	2	3	1	5	5	4	4	2	5	0	2	56
542	1	5	2	2	2	4	4	4	2	4	4	2	2	1	4	1	2	2	0	1	74
543	1	5	3	5	5	4	5	4	4	4	4	4	4	4	5	5	1	4	1	2	66
544	1	5	1	4	4	4	3	4	4	1	4	1	4	4	5	5	5	5	1	1	60
545	1	3	2	3	3	3	3	3	3	3	3	3	3	3	3	3	3	3	1	2	50
546	1	4	3	1	1	3	5	5	3	5	5	2	5	5	5	4	2	2	0	2	59
547	1	4	3	5	4	4	4	5	6	2	4	2	4	5	5	5	4	5	0	2	70
548	1	1	4	4	4	5	4	5	3	5	5	4	5	4	2	1	4	1	0	2	63
549	1	1	4	4	4	1	5	5	4	4	4	2	4	1	5	2	2	2	0	1	68
550	1	4	2	5	5	2	3	3	2	5	4	2	5	5	4	3	5	5	0	1	52
551	1	3	4	4	6	4	4	4	4	4	4	3	5	5	5	5	3	2	0	2	59
552	1	4	4	3	2	4	4	5	4	5	3	2	5	5	2	4	4	4	0	1	30
553	1	3	3	4	5	5	5	6	6	5	5	3	5	1	5	5	4	1	0	2	55
554	1	3	3	2	2	2	2	2	2	2	4	1	1	4	2	1	1	5	1	1	62
555	1	5	1	4	3	4	4	4	4	4	4	4	4	5	4	1	4	4	0	1	66
556	1	4	1	3	2	4	4	4	4	4	4	4	4	2	4	4	4	4	0	2	86
557	1	3	2	3	3	5	3	3	3	2	2	2	4	1	5	5	5	4	0	1	78
558	1	5	2	4	4	4	4	4	4	4	4	2	4	4	4	2	2	4	0	1	79
559	1	3	2	4	4	5	2	5	5	5	4	3	4	2	3	5	4	4	0	1	51
560	1	4	4	4	5	5	5	5	5	5	5	4	5	1	5	5	5	5	0	2	54
561	1	5	3	4	4	4	3	3	3	4	4	4	4	4	2	4	4	2	0	1	26
562	1	3	4	1	4	3	4	2	5	5	4	1	5	1	4	5	4	4	0	2	40
563	1	4	3	3	4	4	4	3	2	2	2	3	4	4	2	1	2	4	1	2	48
564	1	5	4	4	2	4	4	4	4	5	2	2	4	4	4	3	2	4	0	2	68
565	1	3	3	3	3	5	4	5	4	3	5	3	5	5	3	4	3	5	1	2	56
566	1	3	4	3	2	3	3	2	1	3	3	1	3	3	5	5	4	4	1	2	35
567	1	3	4	4	4	3	4	4	4	4	4	2	5	2	2	4	4	4	0	2	90
568	1	3	4	2	2	2	2	5	2	4	4	2	5	5	4	4	4	4	0	2	39
569	1	4	4	4	4	4	4	3	3	4	4	4	5	3	4	3	4	4	0	2	83
570	1	4	3	2	5	2	4	1	3	4	4	4	5	5	4	4	1	5	0	1	54
571	1	3	3	4	6	5	5	5	4	4	4	1	5	5	4	1	1	1	0	1	82
572	1	2	2	1	1	1	2	2	1	1	1	1	1	1	4	1	1	2	0	2	52
573	1	5	1	7	7	4	4	4	3	3	3	1	2	7	7	1	5	6	0	1	69
574	1	3	4	5	4	4	4	5	4	4	3	6	4	1	5	1	2	4	0	2	82
575	1	3	3	1	2	5	4	5	2	5	5	4	5	1	5	4	5	4	1	2	70
576	1	4	4	1	1	1	4	4	4	1	1	1	5	1	5	1	5	5	1	2	56
577	1	3	3	4	2	4	4	4	4	4	4	1	5	4	4	4	5	5	1	2	41
578	1	4	2	4	4	4	4	4	4	5	5	5	5	5	5	5	5	5	0	1	46
579	1	1	3	4	6	5	5	6	6	4	5	3	2	1	5	5	4	3	0	2	68
580	1	1	4	4	5	5	5	5	6	3	6	5	5	5	5	1	1	2	1	2	72
581	1	4	3	5	4	5	5	5	5	2	2	2	5	4	5	5	2	5	0	1	38
582	1	4	4	4	3	4	4	3	3	2	3	1	3	2	3	1	3	5	0	1	56
583	1	1	4	2	4	5	5	5	4	4	1	3	5	5	1	4	1	5	0	1	55
584	1	5	2	4	2	4	4	4	4	4	4	1	4	4	4	4	1	6	1	2	35
585	1	3	3	5	1	4	4	5	3	1	1	4	5	5	3	3	5	5	1	1	76
586	1	4	4	4	2	4	2	5	5	5	5	2	5	4	5	4	2	5	1	2	69
587	1	4	3	3	3	4	6	5	2	5	1	2	5	5	4	2	1	5	1	1	86
588	1	4	1	3	4	2	4	4	4	4	1	1	4	4	1	4	4	4	0	2	50
589	1	3	2	4	4	4	4	4	2	3	4	3	4	2	2	4	3	4	0	1	56
590	1	4	2	4	4	4	4	6	4	4	6	4	4	4	6	3	4	6	0	1	47
591	1	4	4	4	4	5	4	5	6	6	4	1	5	5	5	5	4	3	0	1	68
592	1	3	4	5	4	4	4	5	4	1	1	1	5	2	4	1	2	1	0	2	74
593	1	4	2	3	2	4	4	2	3	4	4	2	4	2	3	2	4	2	0	2	43
594	1	5	4	5	2	3	4	3	3	5	2	1	4	2	1	4	2	5	0	2	38
595	1	4	3	5	2	5	5	5	5	5	5	4	5	5	4	1	2	4	1	1	63
596	1	4	4	3	6	3	5	5	3	1	1	1	2	2	4	4	2	4	0	1	58
597	1	3	5	4	5	5	1	5	5	4	4	1	5	5	5	5	7	5	0	2	101
598	1	5	3	4	1	6	4	4	5	4	5	1	3	2	5	5	5	4	0	2	60
599	1	6	4	6	6	6	5	5	5	5	5	5	5	5	5	1	1	5	0	2	48
600	1	3	4	3	1	5	5	5	1	1	1	3	5	3	3	4	5	5	1	1	64
601	1	3	4	5	5	5	5	5	5	5	5	4	5	4	5	4	4	4	1	2	73
602	1	4	1	4	4	4	6	6	2	2	6	4	4	4	4	2	2	4	1	1	77
603	1	4	3	3	4	4	2	2	3	4	5	4	5	5	3	1	1	5	0	1	70
604	1	3	3	2	2	3	4	4	6	2	3	2	4	4	4	4	4	2	1	2	75
605	1	4	4	4	1	1	1	5	5	4	5	1	4	4	4	5	1	5	1	2	44
606	1	1	4	4	4	4	4	4	4	3	4	4	4	4	4	4	2	4	0	2	55
607	1	3	2	4	4	4	4	4	4	4	4	4	4	4	4	4	4	4	0	2	42
608	1	4	4	4	6	4	4	4	4	6	4	2	4	4	4	4	2	2	0	2	39
609	1	2	2	5	2	4	5	4	4	5	3	3	5	5	3	2	3	5	0	2	65
610	1	3	2	2	2	4	4	5	4	4	5	1	3	4	3	2	3	4	1	2	64
611	1	4	3	5	2	2	4	4	4	4	4	4	4	3	4	2	4	4	0	1	75
612	1	5	4	4	4	4	4	4	4	2	4	2	5	2	2	2	2	4	0	2	59
613	1	4	1	3	3	4	4	3	3	4	4	2	4	3	3	1	2	2	0	1	75
614	1	4	3	4	4	2	4	6	6	4	6	2	4	4	2	2	2	2	0	1	66
615	1	2	2	1	5	4	5	5	5	5	5	4	5	5	4	4	4	4	1	1	29
616	1	5	1	4	4	5	4	4	5	2	5	2	4	4	4	2	4	4	1	1	67
617	1	4	1	4	6	4	4	4	6	5	2	2	5	4	5	4	5	2	1	1	65
618	1	4	3	4	4	5	2	4	6	4	4	2	5	4	1	2	5	1	1	1	76
619	1	6	4	5	6	5	5	5	5	6	6	1	5	5	5	4	4	5	1	2	70
620	1	4	3	6	4	5	5	5	4	6	4	4	5	5	4	5	4	2	0	1	69
621	1	4	4	5	5	4	5	5	3	5	5	5	5	5	5	5	4	5	0	2	38
622	1	4	4	4	5	4	5	4	5	4	5	5	4	5	4	3	2	3	1	1	83
623	1	5	3	5	4	3	3	3	3	3	3	3	4	4	2	1	1	5	0	1	54
624	1	5	1	2	1	4	4	4	6	2	6	2	3	1	5	5	1	7	1	2	54
625	1	5	3	4	5	5	5	5	5	5	2	1	4	5	4	4	5	3	0	1	67
626	1	4	2	4	4	2	2	2	2	5	5	4	2	4	5	2	2	4	0	1	54
627	1	5	3	4	2	4	4	4	4	4	2	2	4	4	4	4	2	2	0	2	60
628	1	5	3	4	2	4	6	6	4	6	6	4	4	2	4	3	4	4	0	1	78
629	1	5	2	4	2	4	4	4	4	4	4	5	5	4	5	5	2	3	1	2	36
630	1	2	4	4	3	4	4	4	3	6	4	2	4	4	4	4	4	4	1	2	72
631	1	2	3	5	4	4	5	1	1	5	5	1	5	5	5	1	5	5	0	2	101
632	1	3	3	4	6	6	4	4	4	5	5	1	3	2	4	2	2	4	0	2	69
633	1	4	2	2	2	5	4	5	2	4	4	4	5	4	5	4	2	5	0	2	43
634	1	4	2	5	5	1	5	5	5	5	1	4	5	5	5	2	5	2	0	2	85
635	1	5	1	5	7	5	5	5	5	5	5	2	5	5	3	5	1	5	1	2	88
636	1	5	2	4	4	4	4	4	4	4	2	4	5	4	2	2	2	2	1	2	72
637	1	4	4	5	3	5	5	3	1	1	1	4	5	1	1	1	5	3	1	2	45
638	1	5	3	5	5	5	5	4	5	5	5	3	5	5	3	2	2	5	0	2	48
639	1	3	3	4	2	4	4	4	4	2	2	3	3	4	4	4	2	4	0	1	79
640	1	4	4	5	1	5	5	5	5	1	1	5	5	1	6	5	1	5	0	2	58
641	1	5	4	4	3	4	4	4	4	4	2	2	4	2	3	3	4	4	1	2	63
642	1	4	2	2	6	6	4	4	2	2	4	2	3	2	4	6	2	3	0	1	89
643	1	5	4	5	5	5	5	7	1	5	5	5	5	5	5	1	5	5	1	1	73
644	1	4	4	4	2	4	4	4	2	2	2	4	4	2	2	2	2	2	0	1	57
645	1	4	2	4	6	4	4	7	4	5	4	3	4	4	4	2	3	5	0	1	74
646	1	4	4	4	4	2	4	2	4	4	4	3	4	4	4	2	2	4	1	2	71
647	1	4	4	4	4	4	4	4	4	4	4	4	4	2	2	2	2	4	1	2	69
648	1	5	4	4	4	4	4	4	4	4	4	2	4	4	4	3	4	4	0	2	63
649	1	3	4	5	5	1	4	5	3	5	5	1	3	2	1	2	4	3	0	2	64
650	1	4	2	4	4	4	4	4	5	2	2	2	4	4	4	4	2	4	1	2	37
651	1	5	4	5	2	4	2	4	1	1	1	1	5	5	5	1	1	5	1	1	76
652	1	5	1	5	4	4	4	4	4	5	5	1	4	4	5	3	2	5	1	1	62
653	1	4	4	4	4	7	4	2	4	2	4	2	4	1	2	3	4	2	0	2	27
654	1	5	2	3	2	4	3	4	2	4	5	2	4	4	4	5	3	5	0	2	26
655	1	3	4	3	4	4	4	1	4	4	5	3	5	2	5	4	2	5	1	2	25
656	1	3	4	1	4	2	5	2	2	4	4	1	4	2	2	4	4	4	0	1	65
657	1	4	1	1	4	5	4	2	3	1	4	4	5	3	4	4	4	3	0	2	84
658	1	5	1	1	3	5	6	5	3	5	3	3	5	1	2	2	2	1	1	1	67
659	1	3	3	5	2	2	4	4	4	2	4	4	5	4	5	4	4	2	0	1	38
660	1	4	3	2	6	2	4	5	2	5	5	3	4	1	2	4	6	2	1	2	36
661	1	5	4	4	4	4	4	4	4	4	2	4	4	4	3	4	3	4	0	1	64
662	1	4	6	4	7	4	2	4	7	3	6	2	4	6	4	7	7	7	0	1	55
663	1	4	4	5	3	5	5	5	3	4	6	1	5	2	5	5	2	1	1	2	76
664	1	4	3	3	3	4	4	4	4	4	5	2	4	4	2	2	2	4	0	2	54
665	1	5	1	4	4	4	4	5	3	4	2	2	4	4	4	4	4	4	1	2	76
666	1	3	4	5	2	4	4	4	4	5	4	4	4	3	2	1	1	5	1	2	52
667	1	4	4	5	5	5	5	4	6	2	5	1	5	1	2	3	1	1	0	2	42
668	1	4	4	4	1	5	5	5	4	5	5	1	4	2	5	5	5	4	1	2	52
669	1	5	2	4	2	4	4	4	4	4	6	5	5	5	1	1	2	3	1	1	63
670	1	4	3	1	5	7	5	5	5	5	5	4	5	1	5	1	5	5	0	2	40
671	1	4	2	2	2	4	4	4	4	2	4	4	5	1	1	4	2	5	1	1	31
672	1	3	3	5	3	5	5	5	5	4	5	1	2	3	3	4	4	2	1	1	84
673	1	5	1	4	4	6	6	4	6	4	4	1	1	1	4	6	4	4	0	2	81
674	1	3	3	2	3	4	3	4	2	5	5	3	4	2	4	5	4	4	0	2	34
675	1	3	4	2	2	4	4	4	4	1	1	1	4	4	5	3	2	5	1	2	43
676	1	4	4	4	4	4	4	4	4	4	4	2	4	4	4	4	2	4	0	2	46
677	1	3	4	5	5	5	4	5	5	5	5	3	2	4	5	3	3	5	0	1	57
678	1	3	3	4	2	4	4	4	4	5	5	2	2	4	4	3	4	4	0	1	56
679	1	4	3	4	2	2	6	6	6	4	4	1	5	4	4	4	4	4	0	2	67
680	1	5	2	4	2	4	4	4	4	3	4	5	5	5	5	5	4	4	0	2	66
681	1	5	1	3	4	4	4	3	3	5	5	3	4	3	4	4	3	5	0	1	20
682	1	4	4	5	5	5	6	5	4	5	5	5	5	5	2	5	4	5	0	2	78
683	1	4	4	2	2	4	4	4	4	2	2	2	4	2	2	3	2	3	1	1	57
684	1	4	4	5	6	6	6	4	4	4	4	2	4	4	2	4	2	6	0	1	63
685	1	4	2	4	4	4	4	4	4	5	5	2	2	2	4	2	2	2	0	1	66
686	1	3	4	2	2	3	4	5	3	3	5	3	2	2	4	3	2	2	0	1	74
687	1	4	2	3	3	3	3	2	2	4	4	2	4	2	2	5	5	4	0	1	42
688	1	2	4	2	4	4	4	3	5	3	2	1	4	5	4	5	5	5	1	1	56
689	1	5	2	4	3	4	4	4	4	3	3	2	2	4	4	4	2	4	0	2	55
690	1	4	4	5	2	4	4	4	4	4	4	5	5	5	5	1	5	5	0	1	70
691	2	3	4	4	2	4	3	6	4	4	3	3	5	5	6	6	1	5	0	2	22
692	2	3	4	4	2	4	2	2	2	2	4	2	5	3	4	2	4	2	0	2	22
693	2	3	3	4	2	2	4	2	4	5	5	2	4	5	3	3	1	5	0	1	23
694	2	5	3	4	4	4	4	4	2	4	4	1	5	1	1	5	5	4	1	1	25
695	2	5	1	1	2	2	3	2	2	4	4	6	6	6	6	6	6	6	0	2	37
696	2	2	2	3	2	5	3	5	3	2	3	1	4	4	2	3	2	1	0	1	51
697	2	5	1	5	4	5	5	5	5	3	2	4	5	1	4	5	3	1	0	1	57
698	2	5	3	4	5	4	5	5	4	1	3	5	5	5	2	4	2	4	1	2	55
699	2	5	2	5	2	1	1	3	5	7	4	5	5	5	5	3	5	5	1	2	40
700	2	4	1	4	5	6	2	5	4	4	5	3	4	2	5	2	1	4	0	2	28
701	2	4	3	4	2	4	5	4	5	5	5	5	5	5	3	3	1	3	0	1	26
702	2	5	3	4	5	5	2	5	1	1	1	4	5	5	2	2	1	5	0	1	29
703	2	3	3	4	4	4	5	5	4	5	5	4	5	4	4	5	4	4	1	2	25
704	2	4	3	5	5	5	2	5	5	5	5	2	5	5	5	1	2	4	0	2	40
705	2	4	4	5	2	3	3	3	3	4	4	1	5	5	4	2	2	5	1	2	25
706	2	3	4	4	4	5	4	4	5	4	3	1	4	4	4	2	2	2	0	2	52
707	2	5	4	4	6	6	5	4	4	4	4	3	5	5	4	4	1	4	1	1	65
708	2	5	3	5	5	2	4	5	5	5	5	4	4	5	2	2	2	2	0	1	38
709	2	5	4	5	4	4	5	5	5	5	5	5	5	5	4	1	2	5	1	1	60
710	2	3	4	5	5	5	5	5	5	5	5	1	4	2	5	5	1	5	1	1	55
711	2	4	4	4	2	4	4	4	2	4	4	2	2	2	3	4	4	4	1	1	41
712	2	4	4	2	6	4	4	4	4	4	5	2	4	4	3	4	2	4	0	2	54
713	2	3	2	6	6	4	4	4	6	4	4	6	4	4	4	6	6	4	0	2	37
714	2	3	3	6	2	2	2	1	2	4	4	2	4	4	6	4	2	4	0	2	50
715	2	4	4	5	2	5	5	5	2	2	2	2	4	4	2	2	2	4	1	1	58
716	2	4	4	4	2	4	4	4	2	5	6	4	4	4	4	4	4	1	0	1	58
717	2	2	3	4	2	5	4	4	4	4	2	4	4	4	2	2	5	5	0	1	47
718	2	3	4	4	2	4	1	4	6	1	1	3	4	4	5	5	5	5	1	1	50
719	2	3	3	2	4	5	5	5	6	4	5	4	6	6	5	4	1	4	1	2	42
720	2	4	3	2	2	3	2	3	3	2	4	1	3	2	2	4	4	5	0	2	26
721	2	4	1	4	1	1	5	1	2	5	4	4	5	1	5	5	5	5	0	1	24
722	2	6	2	2	4	4	4	2	4	4	4	2	4	4	4	4	2	4	0	1	24
723	2	3	4	1	1	5	5	5	2	5	5	4	5	5	4	4	4	4	0	1	56
724	2	4	3	4	4	5	5	5	5	5	5	3	5	5	1	4	1	5	0	1	20
725	2	3	4	2	1	1	1	2	4	5	5	1	5	1	5	5	3	5	1	2	60
726	2	4	4	4	2	2	4	4	5	2	4	2	5	4	3	2	4	3	0	1	53
727	2	5	3	4	2	4	4	4	4	4	2	4	4	2	4	2	4	4	1	1	34
728	2	3	4	5	4	2	1	1	1	5	5	1	5	5	5	1	2	4	1	2	43
729	2	2	4	4	3	4	4	5	4	4	4	2	4	4	4	4	2	4	1	2	71
730	2	5	4	4	3	5	3	4	5	5	3	4	5	5	2	1	1	4	1	1	71
731	2	4	4	4	4	4	4	4	4	4	4	1	5	4	5	4	2	4	0	2	44
732	2	5	3	4	4	4	4	4	3	4	2	2	4	3	5	4	6	4	0	2	53
733	2	2	4	4	2	2	3	1	2	1	1	5	4	2	4	4	2	5	0	1	43
734	2	4	3	5	3	5	3	4	2	2	4	4	5	3	5	2	1	1	1	2	72
735	2	4	3	1	1	6	2	4	6	4	5	1	5	1	5	5	5	5	1	1	49
736	2	3	3	4	2	4	5	4	4	4	4	3	4	4	2	4	2	4	1	1	65
737	2	4	1	4	2	5	5	5	5	4	5	3	5	1	1	5	5	5	0	1	37
738	2	3	4	5	4	5	5	5	4	5	5	2	5	5	4	4	1	5	1	1	67
739	2	1	4	3	3	4	5	5	5	5	5	5	5	5	5	5	1	5	0	2	30
740	2	4	4	5	2	5	5	5	5	4	4	5	5	4	1	4	3	3	0	2	60
741	2	5	3	4	4	3	4	4	3	4	4	4	2	4	4	3	2	2	1	2	86
742	2	6	3	4	3	5	5	5	5	5	5	4	5	5	5	5	4	2	1	2	37
743	2	4	2	6	6	4	4	2	4	4	4	1	5	4	5	5	1	5	1	2	78
744	2	4	2	2	1	4	2	2	4	1	2	1	5	5	5	3	1	4	0	1	19
745	2	4	2	6	6	5	5	5	6	4	6	3	5	2	4	6	1	6	0	1	21
746	2	2	4	4	4	5	4	5	4	4	4	1	4	4	4	2	4	5	0	2	62
747	2	5	4	4	5	5	5	5	5	4	3	2	4	1	1	2	1	5	0	2	52
748	2	3	4	2	2	5	4	5	4	2	4	3	4	4	2	2	2	4	0	2	49
749	2	5	2	5	4	5	5	5	5	3	3	3	4	4	5	4	2	5	0	1	55
750	2	2	4	4	3	2	2	4	4	2	4	4	4	4	4	2	4	4	1	2	72
751	2	4	2	4	4	3	2	2	2	3	4	5	5	3	5	5	4	5	1	2	32
752	2	6	4	5	6	5	3	4	4	2	2	1	5	4	4	4	4	4	1	1	40
753	2	4	2	1	1	1	4	5	4	2	4	2	5	4	3	1	2	2	1	2	35
754	2	5	3	4	2	5	5	5	4	4	4	4	3	3	3	4	4	4	0	1	48
755	2	3	3	4	4	5	5	5	5	5	5	2	4	4	1	4	2	4	0	1	27
756	2	5	4	5	4	2	2	2	4	5	2	1	4	4	4	5	5	5	0	2	59
757	2	5	4	4	3	5	5	5	4	1	1	1	5	5	5	5	5	5	0	2	49
758	2	5	2	2	3	4	4	3	4	3	4	4	5	3	4	3	3	4	0	1	42
759	2	4	3	4	1	5	5	5	5	2	2	4	4	4	4	4	4	4	1	2	66
760	2	4	1	1	2	2	2	1	6	2	2	1	4	1	5	4	6	5	1	2	40
761	2	3	1	4	4	4	2	4	4	4	5	2	5	5	5	5	4	4	0	1	35
762	2	3	2	4	4	4	2	4	4	4	4	1	4	4	4	4	2	4	1	1	21
763	2	4	4	5	5	6	5	6	6	6	4	2	5	5	5	5	4	4	0	2	20
764	2	4	4	1	6	5	2	5	5	1	5	1	5	1	5	5	5	2	0	2	55
765	2	2	2	2	2	5	4	4	4	4	4	1	5	5	5	5	1	5	0	2	56
766	2	5	4	4	3	4	2	3	4	4	4	3	4	2	4	4	2	2	0	2	54
767	2	5	4	5	2	4	5	2	5	5	5	4	5	5	4	5	4	4	1	1	36
768	2	2	4	5	5	1	4	4	3	5	5	3	5	4	5	4	5	5	1	2	65
769	2	3	3	4	4	5	5	5	5	4	4	4	4	4	4	4	4	4	0	2	68
770	2	4	3	4	4	4	5	5	5	5	5	3	5	2	5	5	1	5	0	2	78
771	2	2	4	2	5	4	4	4	4	4	5	1	4	5	4	5	3	4	1	1	82
772	2	4	2	2	4	4	5	5	5	1	2	1	4	3	1	5	5	5	1	2	27
773	2	4	2	5	4	4	4	4	4	4	4	4	4	4	4	2	4	4	1	2	25
774	2	6	5	5	5	5	5	5	6	6	6	6	6	6	6	6	6	6	0	2	39
775	2	4	4	5	3	5	6	5	4	4	4	1	5	5	4	3	4	4	0	2	69
776	2	3	2	4	6	4	6	4	2	2	5	1	5	5	2	4	1	5	0	2	32
777	2	5	3	4	4	3	4	4	4	5	5	1	5	1	5	5	5	5	0	1	52
778	2	4	3	5	4	4	3	4	2	1	4	3	5	4	4	2	3	4	0	1	47
779	2	4	3	2	2	2	2	2	4	2	4	4	4	4	4	4	2	4	0	2	61
780	2	4	2	1	5	5	5	5	1	5	5	4	5	5	5	5	5	5	0	1	18
781	2	4	4	4	5	4	5	5	4	5	5	1	5	1	2	1	1	5	1	2	55
782	2	4	3	4	4	4	4	4	4	4	4	2	4	4	4	4	5	4	0	2	58
783	2	5	3	4	4	5	4	5	4	5	5	1	5	5	5	5	5	5	0	1	70
784	2	5	3	3	2	3	2	4	2	2	2	4	4	4	4	4	4	2	1	1	59
785	2	4	4	3	1	1	1	1	1	5	5	4	1	5	4	2	4	4	0	2	35
786	2	4	2	3	3	4	4	4	2	2	2	3	4	4	2	4	4	2	0	1	34
787	2	4	3	3	3	5	2	1	4	5	4	4	4	1	1	5	5	4	0	1	33
788	2	4	3	4	4	5	4	5	4	3	4	2	5	4	5	2	2	2	0	1	60
789	2	4	3	5	1	5	3	5	5	5	5	5	5	5	2	5	2	2	0	1	35
790	2	2	4	4	4	5	5	5	5	5	5	1	5	5	5	5	5	5	0	2	45
791	2	5	3	2	4	4	4	4	2	1	1	4	5	1	5	4	3	1	1	2	73
792	2	1	4	1	2	1	5	5	2	5	5	1	5	5	1	5	5	5	1	2	60
793	2	4	3	2	4	4	4	4	3	3	3	3	4	5	5	5	2	4	0	2	33
794	2	5	2	4	2	2	5	7	7	7	7	3	5	2	2	1	1	3	0	2	47
795	2	4	3	3	1	1	1	1	2	1	1	2	4	4	5	4	2	4	0	2	22
796	2	5	2	4	2	4	4	4	2	4	2	2	4	4	4	4	4	4	0	1	29
797	2	4	1	3	3	3	3	3	2	3	3	2	4	5	2	5	2	4	0	1	28
798	2	4	4	4	3	4	4	2	5	5	5	1	2	1	5	4	5	2	0	1	48
799	2	5	4	5	2	5	5	5	5	5	1	4	5	5	5	5	1	5	1	1	48
800	2	4	4	2	1	1	1	1	1	1	4	1	1	1	5	5	5	5	1	2	37
801	2	4	3	6	6	6	6	6	6	6	6	4	4	4	4	4	2	4	0	2	49
802	2	2	4	5	3	1	3	1	5	5	5	5	5	5	5	3	1	3	0	2	41
803	2	4	3	4	6	4	4	4	4	6	6	2	5	4	4	2	2	4	1	2	25
804	2	4	5	5	4	5	4	5	4	2	2	5	5	1	4	2	1	2	0	2	37
805	2	1	3	1	1	5	5	5	5	1	5	5	5	5	5	5	1	5	0	1	55
806	2	4	4	4	4	2	5	5	5	5	5	1	4	4	4	5	5	5	0	1	30
807	2	5	2	4	2	4	4	4	4	4	4	2	4	2	4	4	4	2	1	2	24
808	2	2	3	2	3	3	5	4	4	2	3	1	5	2	4	4	2	2	1	2	57
809	2	4	1	1	1	4	4	4	4	1	1	4	5	5	5	5	4	5	1	1	31
810	2	4	4	4	4	4	4	4	4	2	4	4	5	5	4	3	3	4	0	1	21
811	2	4	5	4	4	4	4	4	4	5	5	2	5	4	5	5	4	4	1	2	62
812	2	7	6	5	6	3	6	5	4	6	6	3	5	5	6	5	2	5	0	2	26
813	2	3	3	5	5	2	4	2	2	2	4	5	5	5	5	5	5	5	1	1	52
814	2	4	3	6	6	2	3	3	2	2	4	4	4	2	4	2	4	3	0	1	101
815	2	2	2	5	2	4	2	4	5	2	4	2	5	3	5	1	5	1	1	1	51
816	2	3	1	5	1	1	2	2	4	2	4	4	5	5	4	4	4	5	0	1	33
817	2	3	3	4	5	6	4	5	4	4	4	1	5	5	5	5	1	5	0	2	30
818	2	4	2	4	4	4	4	4	4	4	4	3	3	3	3	2	3	5	0	2	62
819	2	3	1	2	2	7	2	5	2	2	2	1	4	4	4	4	2	4	0	2	65
820	2	2	4	5	5	5	5	5	5	5	5	1	5	2	5	2	1	5	1	1	18
821	2	3	3	4	2	2	2	2	2	4	4	2	3	3	3	4	3	4	0	2	64
822	2	3	4	5	1	4	5	5	2	5	4	1	2	1	5	5	5	5	1	1	63
823	2	4	3	5	2	4	5	4	4	2	5	1	5	3	3	4	5	4	1	1	41
824	2	3	3	4	2	4	4	5	4	2	1	4	5	5	5	2	2	4	1	2	36
825	2	4	3	4	3	4	4	4	2	2	2	5	5	2	5	5	5	5	0	1	67
826	2	1	4	5	5	5	6	5	5	5	5	4	5	5	5	1	1	4	0	1	70
827	2	3	4	6	4	4	3	5	4	5	5	1	2	6	2	5	5	5	0	1	53
828	2	3	3	4	3	4	5	3	3	4	4	2	4	2	2	4	4	4	0	2	46
829	2	3	4	4	6	4	4	4	6	4	1	2	4	2	2	2	4	2	1	2	35
830	2	3	4	5	6	4	4	4	4	4	4	2	4	4	4	4	4	4	1	2	84
831	2	4	2	4	2	4	4	4	4	4	2	4	4	4	4	4	4	2	0	2	20
832	2	4	3	4	5	5	5	5	5	2	5	4	4	1	5	5	4	5	0	1	70
833	2	4	3	4	2	4	4	4	3	3	4	2	4	4	4	3	2	4	0	2	100
834	2	5	2	4	2	2	4	2	2	5	5	2	5	4	5	5	5	4	1	2	35
835	2	2	4	4	2	2	4	5	4	6	2	2	4	4	4	4	4	6	1	2	64
836	2	5	4	6	6	2	4	3	5	3	4	4	4	1	1	1	1	5	0	1	52
837	2	5	1	4	4	4	5	5	4	4	2	2	4	1	5	1	1	5	1	1	75
838	2	2	4	4	2	3	4	4	4	4	4	1	5	2	4	4	5	4	0	1	55
839	2	4	3	2	2	4	2	4	4	5	5	2	4	2	2	4	2	3	1	2	59
840	2	5	4	4	1	4	4	4	4	2	2	1	5	4	4	2	2	2	0	2	74
841	2	3	4	4	4	5	5	5	5	4	5	4	5	4	2	4	1	4	1	2	36
842	2	3	3	1	2	4	4	3	4	3	3	4	4	2	5	5	2	5	0	1	31
843	2	2	2	1	5	4	4	4	2	4	2	2	5	5	2	2	2	3	0	2	49
844	2	3	3	5	2	6	4	4	4	4	4	4	4	4	4	4	5	4	0	2	53
845	2	2	4	5	5	4	2	4	4	5	5	1	5	5	5	5	2	5	1	2	27
846	2	3	3	4	3	4	4	4	1	4	4	2	4	4	4	4	3	4	0	2	28
847	2	3	2	4	2	4	4	4	2	4	2	2	4	4	4	4	2	3	0	1	18
848	2	5	4	5	2	3	4	4	2	2	1	2	2	1	2	2	5	5	0	1	21
849	2	4	2	4	2	4	2	4	2	2	2	4	4	4	4	2	4	4	0	1	39
850	2	5	3	6	6	6	4	4	6	2	2	5	5	2	4	2	2	1	0	1	65
851	2	5	4	5	5	4	4	4	1	1	5	5	4	5	3	2	1	4	0	2	51
852	2	5	1	4	2	4	5	4	4	5	5	4	5	4	1	4	4	2	0	1	28
853	2	5	4	4	6	4	6	4	4	2	3	4	5	4	4	4	4	5	1	2	67
854	2	4	3	4	2	2	2	2	2	2	3	2	4	4	4	4	3	4	1	1	54
855	2	3	2	4	4	2	2	3	2	6	2	2	4	1	2	2	3	4	0	1	35
856	2	4	4	5	5	5	5	5	1	1	4	1	5	5	5	2	1	5	0	2	32
857	2	1	4	2	4	4	4	5	5	4	3	4	5	5	5	5	4	4	1	2	45
858	2	3	2	3	3	2	4	2	3	3	3	3	4	4	5	5	5	3	1	2	65
859	2	4	1	2	2	2	3	2	2	2	2	4	4	4	3	4	3	2	0	1	27
860	2	3	5	4	4	2	6	4	6	4	5	4	5	1	3	3	4	5	1	2	29
861	2	4	3	4	4	1	4	6	4	5	5	1	4	5	4	5	4	4	1	1	20
862	2	5	2	4	2	4	2	4	4	4	4	4	5	5	4	2	4	5	0	1	46
863	2	4	4	4	3	4	2	4	6	6	4	4	4	2	4	4	3	3	1	2	77
864	2	4	3	2	2	4	4	4	4	4	4	3	4	2	4	2	5	2	1	2	64
865	2	3	2	4	4	2	2	2	3	5	5	1	5	2	4	4	4	5	1	2	66
866	2	2	2	4	2	2	4	4	2	2	2	2	2	2	2	2	2	2	0	1	29
867	2	4	3	4	2	2	4	4	4	4	6	1	4	3	4	5	1	4	0	2	35
868	2	4	2	4	3	4	3	3	3	4	4	1	4	3	4	4	4	4	1	1	21
869	2	4	4	4	4	4	4	4	4	5	5	4	4	4	4	4	2	4	1	2	68
870	2	4	3	4	2	4	4	2	1	2	4	1	5	4	4	5	1	4	0	2	19
871	2	4	1	2	2	2	5	2	4	4	4	1	5	5	4	2	5	5	1	1	46
872	2	5	3	4	2	5	4	2	4	4	4	1	5	4	2	5	5	5	1	1	56
873	2	5	4	1	5	5	2	4	1	1	1	4	4	2	2	4	2	4	0	2	62
874	2	1	4	6	6	6	6	6	6	6	6	2	5	5	5	5	4	2	1	1	53
875	2	2	3	5	3	3	5	5	4	3	4	1	5	3	5	5	5	5	0	2	51
876	2	4	4	4	1	4	4	4	4	2	2	5	5	4	3	5	4	5	0	1	69
877	2	4	2	5	4	5	2	5	5	5	5	3	5	5	5	4	1	3	0	1	43
878	2	4	2	3	4	2	3	3	3	3	2	3	3	4	2	2	2	4	0	1	34
879	2	4	4	3	1	5	3	5	3	2	3	2	5	5	5	5	5	5	1	1	24
880	2	4	4	5	2	5	6	4	4	5	5	1	5	5	2	1	3	5	1	2	51
881	2	4	4	3	3	3	4	4	4	4	3	5	5	4	4	5	4	5	1	1	57
882	2	3	3	4	4	4	4	4	4	5	5	1	4	4	5	4	4	5	1	2	27
883	2	4	4	2	4	4	4	4	4	4	4	2	4	4	4	4	2	5	1	2	28
884	2	4	4	4	3	4	5	5	4	5	5	1	4	3	4	4	4	4	1	1	71
885	2	4	4	4	3	3	4	4	4	4	2	4	5	2	2	4	4	3	0	1	40
886	2	4	1	3	5	5	4	5	5	4	3	5	4	4	4	5	2	5	0	2	101
887	2	2	4	5	3	4	4	4	4	3	4	2	5	2	4	4	2	5	0	1	53
888	2	2	4	1	1	1	1	5	4	2	2	1	1	1	5	4	1	5	1	2	28
889	2	5	2	4	4	4	2	4	4	4	4	1	5	5	2	2	4	5	1	1	73
890	2	3	3	4	3	4	2	2	4	4	5	2	4	2	4	4	4	4	0	2	30
891	2	3	5	3	3	5	3	3	3	5	3	3	4	3	5	1	1	4	0	2	27
892	2	3	4	2	4	2	4	4	4	5	1	5	5	1	2	5	1	5	0	1	31
893	2	5	3	3	4	4	5	5	5	5	3	1	5	2	2	5	5	5	1	2	21
894	2	4	4	2	2	5	5	5	4	5	4	5	5	5	2	7	5	5	0	2	48
895	2	4	3	4	5	1	2	4	2	4	4	1	4	5	4	5	2	5	0	1	37
896	2	3	2	5	2	5	5	5	1	1	1	1	5	5	5	5	5	5	1	1	32
897	2	3	2	4	4	3	3	4	4	2	3	5	5	5	4	4	1	5	0	1	28
898	2	4	4	2	2	5	5	5	4	2	4	1	5	4	5	4	4	4	0	1	60
899	2	4	4	3	4	4	3	5	3	2	2	1	5	5	5	1	2	5	0	1	30
900	2	4	4	4	4	5	5	5	5	5	4	5	5	2	5	5	2	4	0	1	33
901	2	3	4	4	4	4	4	4	4	4	4	2	4	4	4	4	2	4	0	2	59
902	2	3	4	5	2	3	4	5	2	2	3	3	4	1	5	5	5	5	0	2	30
903	2	3	2	6	2	4	4	6	6	6	4	6	4	5	5	5	4	6	1	2	19
904	2	4	2	4	4	5	5	5	5	4	4	4	4	4	1	2	5	2	0	1	38
905	2	4	4	2	2	4	2	5	4	2	4	2	4	4	2	4	2	5	1	1	25
906	2	5	2	4	1	5	5	5	5	5	5	5	5	5	2	1	4	1	1	2	45
907	2	3	3	4	4	5	5	5	5	5	5	2	5	5	5	2	2	4	0	1	26
908	2	3	2	4	2	4	4	4	6	4	4	4	5	5	4	3	2	4	1	2	50
909	2	5	1	5	6	5	5	5	6	5	5	1	5	1	6	1	5	1	1	2	77
910	2	4	4	2	3	5	4	5	5	2	2	2	4	1	2	2	2	4	1	1	58
911	2	5	2	3	2	5	5	4	4	4	5	1	1	2	4	4	3	2	1	1	68
912	2	4	4	4	4	4	2	2	4	5	5	1	4	2	4	5	4	2	1	2	56
913	2	4	3	4	4	4	4	4	5	5	4	5	5	2	4	4	4	4	0	2	45
914	2	2	1	4	4	4	4	4	4	4	4	2	4	2	4	4	4	4	0	1	23
915	2	5	1	4	2	3	4	3	3	3	3	5	5	5	5	5	2	5	0	1	49
916	2	2	3	3	4	4	5	5	4	3	5	4	5	2	4	1	1	5	0	1	39
917	2	3	4	4	4	2	4	4	4	3	4	1	4	1	1	5	4	1	0	1	45
918	2	4	1	5	1	5	7	7	5	6	6	3	5	1	1	5	1	4	0	2	42
919	2	4	3	5	3	5	5	5	5	4	4	1	3	4	5	4	1	5	1	1	43
920	2	2	4	2	5	4	4	4	5	5	5	4	4	1	5	4	4	1	0	1	57
921	2	4	4	5	2	5	5	5	5	5	5	1	5	5	1	5	5	5	0	2	53
922	2	5	1	4	6	4	3	4	4	6	6	5	5	4	3	4	2	4	1	1	68
923	2	4	2	4	2	4	2	4	4	4	4	4	4	4	3	4	4	3	0	1	18
924	2	4	3	5	1	5	4	4	5	5	5	5	5	3	4	1	5	1	1	1	42
925	2	5	4	5	2	4	4	4	4	4	2	4	5	2	5	4	4	4	0	1	32
926	2	3	4	4	4	4	4	4	4	4	4	4	5	5	4	4	4	4	0	1	29
927	2	5	3	4	3	5	4	4	4	3	4	4	4	4	4	4	2	5	0	1	83
928	2	2	4	2	2	2	3	2	4	4	5	2	1	1	2	3	4	3	0	2	44
929	2	3	5	5	7	5	4	3	5	5	5	4	5	4	1	1	1	5	1	2	38
930	2	3	3	2	6	4	6	4	6	4	4	2	2	2	6	6	2	4	0	2	67
931	2	5	2	5	5	2	5	5	5	5	5	1	5	5	2	1	4	5	0	1	41
932	2	4	3	4	2	4	4	4	4	4	4	2	4	4	4	4	2	4	0	1	18
933	2	2	3	4	2	5	3	4	4	3	3	3	5	4	2	3	3	4	0	1	38
934	2	6	4	4	2	4	2	4	4	4	4	4	4	2	4	4	4	4	0	1	23
935	2	3	2	4	3	5	5	3	4	3	4	4	5	5	4	2	3	4	0	2	50
936	2	4	3	5	4	4	4	4	2	2	4	3	5	4	6	4	2	4	0	1	35
937	2	5	4	6	2	4	4	4	4	4	4	2	3	2	3	4	2	4	1	2	60
938	2	3	2	4	2	4	4	4	4	4	3	5	5	5	5	4	4	4	0	1	29
939	2	4	3	5	1	5	5	5	7	5	5	1	5	1	7	1	6	5	0	2	35
940	2	4	1	4	6	4	4	4	4	4	4	2	4	5	5	4	2	4	0	2	72
941	2	5	1	5	5	5	5	5	5	5	3	5	5	3	3	5	3	3	1	2	68
942	2	4	2	4	4	5	4	4	4	5	5	1	5	5	4	4	4	4	0	2	22
943	2	3	2	4	6	5	4	5	4	1	1	6	5	1	5	4	4	5	1	2	74
944	2	3	3	4	3	4	3	4	4	4	4	4	4	4	4	5	2	4	0	2	53
945	2	5	3	2	2	2	4	4	2	2	2	2	2	2	4	4	4	7	0	1	41
946	2	3	4	3	3	2	3	3	3	3	3	2	3	3	4	4	4	4	0	1	45
947	2	4	3	4	4	2	2	2	4	4	5	5	5	4	1	5	2	5	0	1	68
948	2	4	4	4	2	4	4	4	4	4	4	1	4	5	5	4	1	4	1	1	54
949	2	4	3	3	3	2	2	4	2	1	1	1	5	5	5	5	3	3	1	2	33
950	2	3	4	5	5	6	4	4	3	5	5	1	5	5	1	5	2	4	0	2	51
951	2	4	4	5	5	5	4	4	5	5	5	2	5	5	5	5	2	2	1	2	49
952	2	3	3	5	2	4	5	4	4	5	5	5	5	5	2	5	2	5	0	1	50
953	2	4	2	4	4	5	4	4	1	2	2	2	4	4	4	4	2	4	1	2	67
954	2	4	2	4	2	4	4	2	2	4	4	2	4	4	4	4	4	4	0	1	26
955	2	3	4	5	3	4	5	5	2	5	5	2	5	5	5	3	4	5	1	1	30
956	2	5	1	4	4	4	4	5	4	4	2	2	2	2	4	4	2	2	1	1	66
957	2	3	4	2	2	4	4	3	4	2	4	1	4	4	4	2	4	3	0	2	33
958	2	4	2	4	3	5	3	4	2	5	5	3	5	5	5	4	2	5	0	2	53
959	2	5	4	5	5	5	5	4	4	5	6	5	4	5	4	2	2	5	0	1	70
960	2	4	1	5	4	4	3	4	4	5	5	5	5	5	4	3	4	3	1	2	78
961	2	4	5	5	4	2	5	3	6	6	5	1	5	5	5	2	7	4	0	2	22
962	2	3	3	4	4	3	1	2	4	5	3	1	4	1	4	5	5	5	0	1	51
963	2	4	1	4	2	4	4	2	4	4	3	4	4	4	4	2	2	4	0	1	70
964	2	2	1	4	4	4	4	5	4	4	4	1	4	4	5	5	5	4	0	1	65
965	2	5	4	5	4	5	5	5	5	5	3	5	5	1	4	1	5	4	0	1	44
966	2	4	4	4	3	4	4	4	4	2	2	1	4	4	3	4	4	4	1	1	58
967	2	4	3	4	2	4	4	4	2	6	4	3	4	4	4	2	2	4	0	2	28
968	2	5	2	5	5	5	2	3	4	5	5	1	4	1	4	5	1	5	0	2	55
969	2	4	3	4	4	4	4	4	4	4	6	4	4	4	4	4	2	4	0	1	42
970	2	4	3	4	4	4	4	4	4	4	4	4	4	4	2	3	4	4	1	1	44
971	2	5	2	4	2	4	2	2	4	4	4	2	4	4	4	4	4	4	0	1	19
972	2	5	4	4	1	4	4	4	4	5	5	4	5	5	4	4	1	4	0	1	23
973	2	5	1	5	5	6	4	6	6	4	6	4	5	2	2	2	4	1	1	2	65
974	2	4	3	4	5	4	4	5	5	5	5	4	5	5	4	5	1	2	0	2	57
975	2	4	3	4	2	4	4	5	4	2	2	2	4	4	4	4	1	4	0	2	35
976	2	4	4	5	5	3	4	5	5	4	4	1	4	2	2	2	4	4	0	1	49
977	2	5	3	4	2	4	4	4	4	4	4	4	4	4	4	2	2	4	0	2	58
978	2	4	2	4	4	4	4	4	4	2	4	2	5	4	4	4	2	4	0	1	28
979	2	5	3	4	2	5	5	5	5	5	2	5	5	4	5	3	2	1	0	2	67
980	2	2	4	3	4	4	4	2	2	5	2	2	4	4	4	2	2	2	0	1	30
981	2	4	2	3	2	5	4	3	2	4	4	2	4	3	5	5	3	2	1	2	55
982	2	4	2	4	2	4	2	4	4	2	2	3	4	2	3	4	2	3	0	1	23
983	2	4	3	4	4	5	5	5	4	3	4	3	5	4	5	4	4	5	0	2	45
984	2	4	3	5	5	5	5	4	4	4	4	1	5	5	2	5	1	5	0	1	22
985	2	4	2	3	4	2	3	4	2	4	5	4	5	2	4	3	4	4	0	2	33
986	2	4	3	4	4	4	1	2	4	6	4	2	5	1	5	5	1	2	0	2	54
987	2	5	4	5	5	4	5	4	4	5	5	5	5	5	4	2	1	4	1	2	63
988	2	3	3	4	2	4	4	5	4	2	1	1	5	4	4	5	2	4	0	1	29
989	2	4	2	4	4	5	4	5	2	2	2	4	5	5	5	5	4	5	0	1	47
990	2	5	3	5	6	5	5	4	5	5	5	1	5	5	2	5	5	5	0	1	22
991	2	4	2	2	4	4	4	4	4	4	4	3	5	4	5	3	5	4	1	2	30
992	2	4	4	4	2	4	4	4	2	1	1	2	5	5	5	1	1	1	0	1	61
993	2	4	1	3	3	4	3	4	4	4	4	4	5	4	4	5	5	2	0	1	28
994	2	3	3	4	2	5	5	5	5	4	5	4	5	2	5	4	4	4	0	2	45
995	2	4	2	4	4	4	4	4	4	5	2	2	4	4	4	4	2	4	1	1	20
996	2	2	3	5	5	5	5	5	5	1	1	1	5	5	5	5	1	5	1	1	81
997	2	3	2	4	1	5	5	5	4	4	2	5	5	5	5	3	4	4	0	2	21
998	2	3	4	5	4	5	5	5	4	4	5	5	5	5	1	5	2	4	0	2	61
999	2	4	3	4	4	4	4	4	2	4	2	1	5	4	2	4	2	4	0	2	57
1000	2	2	3	4	4	3	4	4	3	3	4	3	4	4	4	4	2	2	0	2	52
1001	2	5	4	4	2	4	4	4	4	2	2	3	4	4	4	4	2	4	0	1	19
1002	2	5	3	4	4	5	4	4	4	3	3	4	5	5	5	4	2	4	1	1	71
1003	2	3	2	3	3	4	4	4	4	4	2	3	5	3	3	3	4	5	0	1	20
1004	2	4	3	2	2	4	4	2	4	1	4	1	4	3	3	3	1	4	0	2	18
1005	2	1	1	1	4	4	3	4	2	4	2	1	1	1	5	5	5	6	0	1	30
1006	2	2	1	1	1	4	4	4	5	2	5	1	5	1	5	5	1	1	0	2	35
1007	2	6	4	4	4	4	3	4	3	3	3	4	5	2	4	4	3	3	0	2	51
1008	2	2	6	3	7	1	1	5	5	5	5	1	5	1	7	5	4	5	0	2	52
1009	2	4	4	2	2	4	4	4	4	2	4	4	4	4	4	4	3	7	1	2	78
1010	2	5	4	2	4	4	5	4	1	4	5	5	5	1	5	5	3	1	0	1	80
1011	2	2	4	5	4	4	3	2	3	4	4	1	5	4	5	5	2	5	0	1	53
1012	2	6	3	3	4	4	3	4	3	3	4	2	5	5	5	5	2	5	0	1	101
1013	2	4	4	4	4	4	5	4	4	5	4	2	3	4	3	2	2	4	0	2	54
1014	2	5	2	3	3	2	5	3	2	4	5	1	5	5	5	5	5	5	0	1	39
1015	2	3	4	5	1	5	1	5	1	5	5	1	5	3	1	5	5	1	0	2	36
1016	2	2	4	4	4	5	3	4	4	5	5	3	5	2	5	4	2	4	0	1	43
1017	2	4	4	4	2	5	4	5	4	6	5	1	5	1	5	5	1	5	1	2	41
1018	2	4	4	3	4	2	4	4	4	4	2	2	4	4	2	5	2	4	0	1	101
1019	2	4	2	2	2	5	2	4	4	3	4	4	5	5	5	5	2	5	1	2	26
1020	2	4	3	3	5	5	5	5	5	5	5	3	5	5	5	4	4	5	1	2	44
1021	2	4	4	3	3	5	3	5	5	3	3	5	2	4	7	2	4	1	0	2	79
1022	2	5	2	4	4	5	4	5	5	4	4	2	2	2	5	4	4	5	1	2	37
1023	2	3	4	5	5	5	5	5	5	5	5	1	5	2	4	5	4	2	1	2	65
1024	2	4	4	4	2	2	4	2	5	5	5	5	2	1	1	4	2	4	0	1	57
1025	2	3	2	3	2	4	4	4	3	2	2	2	4	5	2	4	3	3	0	2	22
1026	2	2	3	4	4	4	4	4	4	3	4	2	5	4	2	4	2	5	1	1	70
1027	2	3	4	2	5	2	2	2	2	2	2	1	5	2	5	2	2	1	0	2	52
1028	2	5	4	5	2	5	5	5	4	5	5	4	5	5	3	3	4	3	0	2	68
1029	2	4	1	1	1	6	2	2	4	6	6	1	5	1	5	5	5	5	0	2	23
1030	2	4	2	2	3	4	1	2	5	4	4	2	4	4	1	5	5	1	0	2	26
1031	2	4	4	5	5	1	4	5	2	5	5	7	5	1	5	5	3	5	0	2	52
1032	2	4	2	4	2	4	4	4	4	4	4	4	5	5	2	5	4	5	0	1	25
1033	2	4	4	2	3	4	4	3	4	4	4	4	5	4	4	4	4	3	0	1	64
1034	2	4	1	4	2	5	5	5	4	5	5	1	5	5	4	5	5	4	1	2	19
1035	2	3	4	2	2	5	5	5	4	2	4	1	5	5	2	2	1	5	1	1	30
1036	2	4	2	4	2	2	2	2	2	4	4	4	4	2	4	4	4	2	0	1	26
1037	2	3	4	5	5	4	4	5	4	5	5	3	5	5	5	5	5	5	0	1	38
1038	2	3	2	2	4	4	5	4	4	2	2	2	4	5	5	5	4	2	0	2	34
1039	2	4	2	4	4	2	3	2	4	4	2	1	5	4	3	4	4	5	0	2	35
1040	2	4	3	2	2	2	4	2	2	1	6	2	5	4	2	2	4	4	1	1	51
1041	2	4	4	4	4	4	4	4	2	4	4	2	4	4	4	2	3	4	1	2	70
1042	2	4	2	2	4	4	4	4	4	2	2	4	4	4	2	4	4	4	1	1	22
1043	2	4	3	4	4	5	5	4	4	4	4	2	5	4	4	4	4	5	1	2	32
1044	2	5	2	3	5	1	2	2	2	2	2	4	4	4	4	4	2	4	1	2	34
1045	2	4	2	2	3	4	4	5	3	2	2	3	4	4	4	3	2	4	0	2	37
1046	2	5	1	5	6	5	4	4	4	4	4	5	5	5	5	5	4	5	0	1	65
1047	2	6	4	4	2	4	4	4	2	2	4	2	5	5	5	5	4	5	0	1	19
1048	2	5	3	4	3	3	4	4	3	3	3	5	5	4	3	6	4	4	0	1	29
1049	2	5	4	2	2	4	4	4	4	4	4	2	4	4	2	2	2	4	1	1	28
1050	2	2	4	7	7	4	4	7	1	4	4	4	5	2	4	4	1	7	0	2	53
1051	2	4	4	5	3	5	5	5	5	5	5	3	5	5	3	4	5	1	0	1	58
1052	2	3	4	6	6	4	4	4	4	6	6	2	2	3	4	2	2	2	0	1	57
1053	2	3	2	4	4	2	4	3	4	4	3	3	2	4	4	3	3	4	0	2	34
1054	2	3	2	4	2	4	2	4	2	2	4	2	4	4	4	2	2	4	0	2	27
1055	2	4	3	3	3	4	4	4	3	3	4	1	4	4	1	5	2	3	1	2	56
1056	2	2	2	4	2	2	4	4	4	4	4	3	4	2	5	4	2	4	0	2	21
1057	2	3	4	2	2	5	5	5	5	2	2	4	5	4	4	4	2	4	0	1	72
1058	2	4	3	4	2	3	4	3	6	2	4	4	4	4	3	2	4	4	0	1	29
1059	2	3	4	2	2	4	4	4	2	6	4	2	4	2	4	6	2	6	1	1	55
1060	2	3	4	2	2	2	2	4	4	4	4	2	4	4	4	4	2	2	0	2	50
1061	2	4	3	4	3	4	4	4	4	2	2	1	5	5	3	4	4	4	0	2	35
1062	2	6	4	2	2	4	4	4	2	2	4	2	4	2	4	4	2	4	0	2	55
1063	2	4	4	2	4	4	6	4	4	2	2	2	4	4	2	4	2	4	1	2	20
1064	2	5	4	1	1	4	5	4	2	5	5	2	5	5	5	5	4	4	0	2	30
1065	2	4	3	4	4	4	4	4	3	4	4	2	4	4	4	4	2	3	0	1	43
1066	2	4	2	5	2	2	4	3	4	4	4	4	5	2	4	2	3	4	1	1	46
1067	2	5	2	5	4	5	4	4	4	4	5	5	5	5	4	4	2	2	0	2	56
1068	2	5	4	4	4	4	4	4	2	2	2	2	4	2	4	2	2	4	0	2	55
1069	2	5	4	5	5	5	5	4	4	4	4	3	4	4	4	4	1	5	1	2	57
1070	2	5	4	3	3	5	5	5	2	5	5	1	4	4	5	5	4	5	0	1	60
1071	2	3	1	3	4	4	4	4	4	4	4	4	4	4	4	4	4	4	0	2	69
1072	2	5	4	6	2	4	4	4	4	4	4	4	5	4	4	5	2	2	1	2	30
1073	2	4	2	4	2	4	4	4	4	4	4	4	4	4	4	4	2	4	0	2	43
1074	2	3	3	4	2	6	4	4	4	6	6	2	3	2	2	6	4	4	0	2	40
1075	2	4	1	3	3	3	3	3	3	4	4	1	4	4	2	2	2	5	0	2	35
1076	2	3	2	5	3	2	4	4	3	3	7	5	5	5	2	2	3	2	0	1	59
1077	2	4	2	3	3	4	4	3	3	4	4	3	4	4	4	4	3	4	1	1	20
1078	2	3	3	4	4	4	4	4	4	3	3	2	4	2	4	4	2	1	0	2	34
1079	2	5	2	5	6	4	4	5	4	4	3	4	5	4	4	4	2	4	0	2	33
1080	2	5	2	4	4	2	4	6	1	4	4	1	4	4	4	2	1	2	0	1	73
1081	2	3	3	3	2	4	4	4	3	4	5	2	4	4	4	4	2	4	1	2	70
1082	2	1	3	5	4	5	5	5	5	5	4	5	5	5	5	5	4	5	0	1	34
1083	2	4	3	4	4	4	4	4	4	5	4	4	4	4	3	2	2	4	0	1	55
1084	2	3	2	3	2	4	5	5	5	3	3	4	5	2	4	3	2	4	1	2	24
1085	2	4	4	1	1	4	2	5	4	1	4	1	2	2	5	4	1	4	0	1	75
1086	2	4	2	2	1	4	4	4	4	2	5	1	5	1	4	5	2	4	0	2	54
1087	2	3	3	6	6	4	4	6	6	6	6	3	4	2	6	6	2	4	0	1	46
1088	2	5	4	1	1	5	5	5	2	5	5	2	5	4	4	5	5	5	0	1	60
1089	2	2	4	3	3	4	4	4	4	4	4	2	4	2	4	2	4	4	0	2	52
1090	2	6	4	6	6	6	6	6	6	6	6	6	6	6	5	3	5	5	0	1	101
1091	2	4	2	4	4	2	5	2	2	3	3	4	5	4	4	5	4	3	0	1	23
1092	2	5	4	4	2	5	5	5	4	2	2	1	4	4	5	4	4	1	1	1	59
1093	2	4	4	3	2	4	4	4	2	4	4	3	4	2	4	2	2	2	1	2	44
1094	2	4	3	4	2	4	5	4	4	4	4	2	4	5	2	2	2	4	0	2	21
1095	2	4	4	4	3	5	4	5	5	4	3	4	5	5	5	3	5	5	1	2	76
1096	2	5	3	4	4	2	2	2	2	4	4	4	4	4	5	1	4	2	0	1	46
1097	2	4	3	4	2	4	4	3	3	3	3	2	4	3	4	4	4	5	0	2	38
1098	2	4	2	4	4	2	2	2	2	4	4	2	5	2	4	4	4	4	1	2	26
1099	2	2	3	3	2	4	4	4	4	4	4	4	4	2	4	4	4	4	0	1	47
1100	2	4	4	2	2	5	2	5	5	4	4	4	4	2	4	3	2	2	0	2	47
1101	2	5	5	5	5	2	5	4	5	4	5	5	5	4	4	1	1	1	1	2	67
1102	2	4	4	4	2	5	4	4	4	4	4	1	4	1	4	4	5	4	1	2	76
1103	2	4	3	3	3	3	4	4	3	3	3	3	4	4	3	4	2	3	1	2	44
1104	2	3	4	4	4	5	5	5	4	3	2	4	5	5	5	4	4	2	1	2	43
1105	2	4	4	5	1	5	5	5	4	5	5	2	5	1	1	3	4	5	0	1	38
1106	2	4	3	2	2	4	4	5	4	2	3	2	4	4	4	4	2	4	0	2	62
1107	2	3	3	4	2	4	4	4	4	6	6	6	5	5	2	2	4	6	0	1	23
1108	2	4	2	5	5	5	5	5	5	5	1	2	4	4	2	2	2	1	1	2	51
1109	2	3	4	6	6	6	6	6	6	6	6	2	4	4	4	4	4	4	0	1	42
1110	2	4	1	2	4	2	4	2	2	2	2	2	4	4	4	1	2	4	0	2	36
1111	2	3	4	2	4	5	5	5	5	5	5	1	5	5	5	5	1	5	0	1	32
1112	2	4	3	4	4	3	3	2	2	4	4	4	4	4	4	4	2	4	0	2	22
1113	2	5	3	4	4	2	2	2	4	5	5	2	4	4	4	4	4	4	0	1	49
1114	2	6	5	4	1	4	4	4	4	2	2	3	4	2	2	4	4	4	0	2	34
1115	2	4	3	5	4	4	4	5	4	4	4	4	1	4	2	2	2	4	0	2	45
1116	2	3	4	3	2	4	5	3	4	5	4	4	5	5	5	3	4	5	1	2	21
1117	2	4	3	4	3	2	3	4	7	2	2	2	4	4	4	6	4	4	1	2	72
1118	2	5	2	4	4	5	5	5	5	5	5	4	4	2	5	4	4	4	0	2	64
1119	2	2	4	2	3	4	5	5	4	1	1	1	3	1	5	3	4	5	1	2	61
1120	2	2	4	4	2	2	4	4	4	2	4	4	4	2	2	4	4	2	1	1	38
1121	2	5	1	4	3	3	6	4	6	2	6	5	4	1	5	2	3	3	0	1	84
1122	2	4	4	1	1	5	5	5	5	1	1	3	4	5	4	5	2	5	1	2	64
1123	2	5	1	5	5	5	5	5	5	5	5	1	5	4	5	2	4	1	0	2	63
1124	2	2	4	4	4	5	5	4	4	2	5	3	4	4	4	4	4	1	0	1	48
1125	2	5	2	4	4	3	3	4	3	2	3	2	5	5	4	4	2	4	0	1	27
1126	2	3	3	4	4	4	4	4	3	1	3	1	5	5	5	5	1	5	0	1	22
1127	2	4	3	3	5	4	3	4	4	4	4	1	3	3	5	5	2	4	1	1	25
1128	2	3	3	4	2	4	4	4	4	4	4	2	4	1	1	5	5	4	0	1	35
1129	2	4	3	2	2	4	4	5	4	3	2	2	5	2	2	4	2	4	0	2	41
1130	2	4	2	4	2	5	2	4	5	1	1	1	5	4	3	5	1	4	1	1	19
1131	2	2	3	4	2	4	4	4	6	6	6	4	3	4	3	4	2	4	0	1	37
1132	2	5	3	3	4	3	5	4	4	3	3	3	4	3	4	4	2	4	0	1	18
1133	2	5	4	5	2	5	2	5	4	4	5	4	5	5	5	2	4	5	1	2	43
1134	2	3	4	4	5	2	5	4	5	2	5	4	5	5	5	2	2	5	1	2	22
1135	2	2	3	4	4	3	4	4	4	3	4	3	4	4	4	3	4	4	1	1	22
1136	2	1	4	4	3	4	4	4	4	4	5	1	1	4	3	4	1	5	0	1	50
1137	2	4	2	3	2	4	4	4	4	2	4	2	4	2	4	4	2	4	0	1	19
1138	2	3	4	5	2	5	2	4	4	2	2	2	5	5	4	5	1	4	1	2	32
1139	2	5	4	3	4	4	3	4	4	2	2	6	4	2	3	4	4	5	0	1	25
1140	2	3	4	3	2	5	4	4	3	3	3	2	4	5	2	2	1	3	1	2	34
1141	2	3	3	2	4	4	4	5	4	4	4	2	4	4	4	2	4	4	1	2	28
1142	2	3	3	5	2	5	4	4	4	4	4	2	4	4	4	4	4	4	0	2	53
1143	2	4	4	2	4	2	2	1	1	5	2	3	5	1	5	5	5	5	1	2	63
1144	2	3	2	3	2	4	4	3	2	4	3	3	4	4	3	3	4	3	0	2	21
1145	2	4	2	6	6	6	6	6	6	6	6	6	4	4	6	6	6	6	0	2	21
1146	2	4	3	3	4	4	4	4	4	4	4	2	4	4	4	5	4	4	0	1	59
1147	2	3	4	2	4	2	4	3	4	5	4	5	4	3	4	4	2	1	0	2	53
1148	2	3	2	5	4	5	4	3	3	2	3	2	4	1	1	5	1	4	0	2	41
1149	2	4	2	4	4	4	4	4	4	2	4	4	5	5	5	4	4	4	0	2	41
1150	2	2	2	4	4	2	4	2	4	3	4	4	4	4	4	4	2	4	0	1	53
1151	2	4	3	4	2	4	4	4	2	2	6	3	4	4	3	2	2	4	0	1	52
1152	2	3	2	4	4	4	4	5	4	4	4	4	4	2	5	2	4	3	0	1	31
1153	2	4	1	4	2	2	2	4	2	2	2	1	5	5	5	5	5	4	1	1	30
1154	2	4	3	7	6	5	3	3	3	4	4	2	4	4	2	5	2	1	0	1	60
1155	2	3	3	2	4	3	4	4	4	2	4	1	4	4	5	5	1	5	0	2	70
1156	2	2	4	4	2	4	4	4	4	5	5	2	4	4	3	4	2	4	0	2	58
1157	2	5	2	3	3	4	4	4	3	3	3	1	4	2	4	2	4	2	0	2	42
1158	2	4	2	5	4	2	4	5	4	4	4	4	4	2	4	4	4	6	0	1	70
1159	2	4	3	4	3	5	5	4	4	4	5	1	5	3	3	2	4	5	0	2	63
1160	2	5	2	3	3	4	4	3	4	3	4	3	4	5	4	3	1	3	0	2	18
1161	2	5	4	3	6	4	5	4	2	2	2	4	4	4	4	2	2	2	1	1	42
1162	2	4	3	5	4	5	5	5	2	5	4	2	5	5	5	4	1	1	0	2	63
1163	2	5	1	2	6	3	4	3	2	2	2	3	4	2	4	4	2	3	0	2	58
1164	2	5	2	4	4	4	4	4	3	5	2	4	5	4	4	3	2	2	0	2	59
1165	2	4	2	1	1	4	4	4	4	4	2	2	4	4	5	4	4	4	0	1	39
1166	2	2	4	5	1	5	2	4	3	5	1	1	5	5	4	5	5	5	1	1	36
1167	2	3	4	5	3	5	5	5	5	5	5	4	5	5	5	5	1	5	1	2	59
1168	2	4	4	4	4	5	4	5	4	2	2	4	5	5	4	4	4	2	1	2	67
1169	2	3	2	6	2	5	4	4	6	4	4	4	5	5	2	1	2	5	1	1	60
1170	2	4	4	4	5	5	5	5	4	1	1	5	5	5	5	5	1	5	0	1	47
1171	2	3	4	2	1	5	5	5	4	4	5	4	5	4	4	2	2	5	1	2	31
1172	2	4	2	4	4	1	3	1	3	5	5	1	2	1	1	3	2	4	0	1	23
1173	2	4	4	4	2	2	4	4	4	5	5	2	4	4	2	4	2	2	0	1	33
1174	2	5	2	5	6	3	3	4	4	4	5	1	5	5	5	5	5	3	1	1	40
1175	2	6	1	2	2	5	5	5	4	4	4	1	5	5	4	4	5	5	0	1	74
1176	2	5	4	2	4	4	4	4	4	2	4	4	5	4	4	2	2	5	1	2	57
1177	2	4	2	4	4	4	4	4	4	4	4	2	4	4	4	2	2	4	0	2	44
1178	2	4	3	4	5	5	3	4	5	5	5	5	5	5	5	2	1	5	0	1	30
1179	2	5	4	4	4	2	5	1	4	4	4	4	5	5	5	4	1	5	0	1	50
1180	2	5	4	5	2	5	5	5	5	2	2	4	5	5	4	5	5	4	0	2	42
1181	2	4	1	4	2	2	2	2	4	4	5	2	4	2	5	4	4	2	0	2	37
1182	2	2	3	4	2	2	2	3	4	4	4	2	5	5	5	5	2	5	1	2	67
1183	2	3	2	3	4	4	4	4	2	4	4	4	4	4	4	4	2	4	0	1	24
1184	2	5	3	5	5	5	5	4	5	5	5	4	5	4	4	1	5	5	1	1	75
1185	2	5	1	5	5	3	5	5	5	3	3	5	5	5	4	1	1	2	0	2	56
1186	2	4	3	4	6	4	3	6	4	4	4	3	5	5	4	4	3	4	0	2	21
1187	2	4	3	2	2	4	4	5	5	1	1	5	5	4	4	4	1	2	0	1	20
1188	2	4	3	4	4	2	4	4	4	4	4	4	5	4	2	2	4	4	0	2	52
1189	2	3	4	4	4	5	4	5	5	4	5	4	5	5	5	4	1	5	1	1	58
1190	2	4	4	5	5	2	4	2	2	2	4	4	5	4	5	2	2	4	1	2	31
1191	2	3	4	4	2	4	4	4	4	4	4	4	4	4	4	4	4	4	0	2	69
1192	2	5	4	4	4	5	4	5	5	4	2	4	5	4	6	5	4	5	0	2	58
1193	2	6	2	4	4	2	6	6	4	6	6	4	6	6	4	2	4	6	0	1	55
1194	2	4	2	5	5	4	5	5	5	5	1	1	4	1	5	5	5	4	0	2	52
1195	2	2	4	3	3	5	4	4	4	5	5	1	5	1	5	5	2	5	0	1	46
1196	2	3	2	5	2	5	5	5	2	5	5	1	5	5	5	5	4	5	0	1	45
1197	2	3	2	2	2	4	4	4	4	2	2	2	4	4	4	2	2	5	0	1	24
1198	2	1	3	5	4	5	4	5	5	5	4	2	5	5	4	4	1	5	1	2	34
1199	2	5	3	2	1	5	4	5	2	5	5	1	4	5	5	5	2	1	0	1	32
1200	2	4	4	1	1	1	2	6	2	1	1	4	5	5	4	5	5	4	1	2	30
1201	2	4	2	2	1	2	2	3	2	3	2	1	4	2	4	5	2	4	1	1	35
1202	2	2	4	4	3	4	5	5	3	2	2	4	5	4	4	4	4	4	0	1	31
1203	2	5	2	4	4	4	4	4	4	4	5	2	4	4	5	2	1	1	0	1	64
1204	2	3	4	4	3	3	4	4	4	2	4	4	5	5	2	3	5	5	0	2	46
1205	2	5	2	2	2	2	2	1	1	2	5	5	5	5	5	5	4	5	1	1	82
1206	2	4	3	3	6	4	4	5	4	4	4	3	5	5	5	5	3	5	1	2	56
1207	2	1	4	3	5	2	1	1	2	1	5	1	5	5	5	5	5	5	1	1	63
1208	2	5	4	5	5	5	5	5	5	5	4	1	4	5	5	5	3	5	0	2	59
1209	2	5	1	5	4	5	5	5	5	5	4	5	5	1	5	5	5	5	0	1	31
1210	2	4	2	5	2	5	3	5	5	5	5	4	5	5	4	5	5	5	1	2	21
1211	2	3	3	4	3	4	4	4	4	5	5	1	5	5	5	5	1	5	0	1	75
1212	2	4	3	5	4	4	3	4	4	4	3	2	5	4	2	2	1	4	1	1	38
1213	2	4	2	4	3	4	1	4	2	6	5	3	5	5	2	1	1	2	1	2	33
1214	2	4	2	4	4	4	4	4	4	5	5	2	4	4	4	5	3	4	0	2	20
1215	2	3	4	2	2	2	4	2	4	4	4	3	5	2	5	4	2	4	1	2	38
1216	2	4	3	5	4	4	4	5	5	5	4	1	4	2	4	4	6	4	0	2	52
1217	2	3	3	5	4	4	5	5	3	5	5	5	5	5	1	1	5	4	0	1	61
1218	2	3	3	4	6	3	1	5	4	4	5	1	5	5	6	5	3	5	0	2	60
1219	2	2	4	6	6	5	5	5	5	5	5	1	1	4	5	5	1	5	0	2	29
1220	2	4	1	4	4	2	4	4	4	2	4	2	5	4	5	4	2	5	0	1	27
1221	2	5	3	4	5	6	6	5	5	6	1	5	5	5	4	4	4	4	1	1	37
1222	2	5	2	3	2	5	4	4	3	1	3	1	5	5	5	4	1	5	0	2	23
1223	2	4	4	4	2	4	4	5	4	4	2	2	5	4	1	4	2	5	1	1	30
1224	2	5	4	5	4	4	4	5	2	1	1	5	5	2	4	3	2	4	0	2	65
1225	2	6	4	6	6	6	4	4	4	3	3	1	4	2	5	5	5	5	0	2	40
1226	2	3	4	4	4	4	2	2	4	4	4	4	5	5	5	2	2	2	0	1	24
1227	2	4	1	4	4	4	4	4	4	2	4	2	5	4	4	2	4	2	0	2	32
1228	2	5	3	4	4	4	5	5	3	2	1	1	5	4	2	4	5	4	0	1	54
1229	2	4	2	3	3	4	4	4	4	4	4	4	3	2	3	4	5	3	0	2	30
1230	2	4	4	3	3	5	5	5	4	5	3	4	5	1	4	5	2	5	0	1	54
1231	2	3	4	5	4	2	4	4	6	6	6	1	5	5	5	1	5	6	0	2	30
1232	2	4	4	2	2	2	2	4	4	2	2	2	4	2	4	4	2	2	0	1	52
1233	2	3	2	4	6	2	4	4	4	5	4	2	4	4	4	4	4	4	0	2	62
1234	2	6	1	3	3	3	3	7	7	7	7	2	5	5	4	3	3	3	0	2	21
1235	2	5	1	1	5	5	5	5	5	5	5	1	1	1	5	2	5	1	0	1	62
1236	2	3	3	4	2	5	4	5	4	2	6	4	4	5	5	1	3	4	0	2	59
1237	2	2	4	1	7	5	2	2	5	5	5	7	7	7	7	7	7	7	1	2	67
1238	2	3	4	2	4	4	4	4	4	4	3	5	5	4	4	5	2	5	0	2	48
1239	2	5	2	1	2	2	2	3	2	2	3	4	5	3	2	4	2	2	0	1	45
1240	2	4	3	3	7	4	4	4	4	2	3	4	5	4	4	4	1	4	1	2	65
1241	2	4	4	5	5	5	1	5	5	1	1	2	5	5	2	5	4	5	0	1	19
1242	2	1	4	5	5	1	4	5	1	1	1	5	5	5	5	4	2	1	1	2	61
1243	2	5	2	5	5	5	5	5	4	4	4	3	5	4	5	4	3	4	0	2	53
1244	2	4	4	5	4	4	5	3	4	2	2	3	5	5	2	2	1	5	0	1	29
1245	2	5	1	4	4	5	3	5	2	3	4	3	5	5	4	4	5	5	0	2	62
1246	2	4	4	3	5	5	5	5	2	4	4	1	5	5	4	4	5	5	0	2	66
1247	2	3	3	4	2	4	2	4	1	4	4	1	5	1	2	5	5	5	0	1	52
1248	2	5	2	4	3	3	5	5	5	5	5	1	5	5	4	4	2	5	1	2	21
1249	2	4	3	2	2	2	2	2	2	1	6	1	5	4	4	4	4	4	0	2	27
1250	2	4	4	5	4	5	5	5	3	5	5	1	5	5	3	1	1	4	0	2	54
1251	2	6	1	4	4	4	4	4	4	4	4	4	5	5	5	5	4	4	1	2	29
1252	2	3	3	4	4	4	4	3	4	2	4	2	5	4	4	4	4	4	0	1	40
1253	2	1	2	4	4	4	4	4	4	5	5	1	5	4	5	5	2	5	0	2	59
1254	2	3	3	2	6	2	4	6	4	2	6	1	4	6	4	2	4	4	1	1	55
1255	2	5	2	4	4	2	4	5	4	4	4	1	5	4	3	1	2	4	1	2	65
1256	2	3	3	5	5	5	5	5	5	5	5	4	3	1	3	3	4	1	0	2	49
1257	2	5	3	5	5	1	5	5	4	5	5	5	4	4	5	5	5	4	0	1	68
1258	2	5	3	4	5	1	2	2	2	2	2	2	5	5	5	5	1	5	0	2	52
1259	2	5	3	2	1	1	5	1	1	5	5	5	5	1	5	1	5	5	0	2	39
1260	2	4	4	4	2	4	5	5	4	4	4	2	4	4	4	4	4	4	0	1	73
1261	2	6	4	4	6	4	4	4	4	2	4	5	5	5	4	5	4	5	0	1	48
1262	2	5	2	5	2	4	4	4	4	4	3	2	5	5	4	3	2	2	1	2	67
1263	2	1	4	5	1	5	5	5	5	5	5	1	1	1	5	5	1	5	1	2	58
1264	2	4	3	5	1	4	5	5	5	4	4	5	5	5	3	2	1	4	1	2	30
1265	2	3	2	5	4	5	3	4	2	5	5	1	4	2	4	2	4	5	0	1	57
1266	2	4	3	4	4	4	3	4	4	4	4	2	3	4	4	2	2	4	0	2	30
1267	2	3	3	4	2	4	4	2	2	4	4	2	4	4	4	4	2	4	0	1	34
1268	2	3	2	1	4	5	5	5	4	1	1	1	5	5	1	5	1	4	0	1	19
1269	2	3	2	2	2	3	4	2	4	4	4	1	4	4	2	4	3	4	0	1	25
1270	2	4	4	2	2	4	4	2	2	2	4	2	4	2	2	2	2	2	0	1	43
1271	2	5	2	4	2	2	4	5	4	4	4	4	3	1	2	4	1	4	0	2	65
1272	2	3	2	2	2	2	4	2	2	4	2	3	5	4	2	4	3	2	1	1	36
1273	2	3	4	4	3	2	3	4	4	4	5	1	4	4	4	2	2	4	1	2	28
1274	2	3	4	4	2	5	4	5	2	2	2	4	5	1	5	5	5	5	0	2	53
1275	2	5	4	4	1	1	1	1	4	5	4	3	5	4	4	5	1	5	0	2	29
1276	2	4	3	3	4	4	3	3	4	4	3	1	5	4	5	4	5	4	0	1	36
1277	2	3	4	4	2	5	2	5	2	5	5	3	5	5	5	5	1	4	1	1	43
1278	2	4	4	5	3	4	4	4	4	2	3	2	5	5	4	5	3	5	1	2	39
1279	2	2	4	2	1	1	1	3	4	4	5	1	4	1	5	5	5	5	0	1	30
1280	2	5	3	4	4	5	5	5	4	5	4	3	4	4	4	3	6	4	0	2	26
1281	2	2	2	4	4	4	4	5	4	6	4	4	4	4	4	4	4	4	0	1	73
1282	2	4	3	4	3	4	4	4	3	3	3	4	5	4	5	4	3	4	0	2	60
1283	2	4	4	5	1	5	5	5	5	5	5	5	5	5	1	5	3	5	1	1	25
1284	2	5	2	4	6	4	4	4	6	6	6	6	4	2	6	4	6	4	1	2	83
1285	2	3	3	4	4	4	4	4	4	4	4	4	4	2	3	5	2	5	0	2	22
1286	2	3	3	5	2	4	3	3	3	3	3	4	4	4	3	3	4	3	1	2	40
1287	2	5	4	2	2	2	2	2	6	4	5	2	4	2	2	2	2	2	0	2	56
1288	2	3	3	5	5	5	5	5	3	5	5	1	5	5	5	5	2	5	1	1	19
1289	2	3	4	2	1	4	4	4	1	5	5	1	1	1	1	5	1	1	0	2	49
1290	2	5	4	4	4	4	4	4	4	4	5	2	4	4	4	2	5	4	1	2	42
1291	2	4	2	5	3	2	2	1	2	2	2	1	1	1	5	5	5	4	0	2	50
1292	2	4	1	2	2	2	4	4	4	5	2	2	5	1	5	5	4	4	1	1	50
1293	2	6	5	6	6	6	6	6	6	6	6	6	6	6	6	6	6	6	0	1	31
1294	2	4	3	4	3	4	5	4	3	5	3	3	5	4	4	5	4	4	1	1	44
1295	2	4	1	6	6	6	6	6	4	6	6	2	4	4	4	4	4	4	0	1	28
1296	2	3	3	2	4	4	6	4	6	2	6	4	4	4	4	4	4	2	0	2	62
1297	2	2	3	5	2	4	4	4	4	4	4	4	4	4	4	4	2	4	1	2	55
1298	2	4	2	6	4	4	4	6	4	6	4	6	5	5	2	5	2	2	0	1	80
1299	2	2	3	2	3	4	4	4	3	4	4	2	3	2	2	4	2	4	0	2	67
1300	2	4	3	2	2	5	6	1	1	2	2	1	2	2	5	5	2	5	0	2	61
1301	2	4	4	3	3	5	5	5	2	5	2	4	5	5	5	2	2	5	0	2	53
1302	2	2	4	3	1	2	1	1	4	4	4	1	1	1	2	5	5	5	0	2	52
1303	2	1	4	4	4	4	4	4	2	2	4	4	4	4	4	4	2	4	0	2	72
1304	2	4	2	4	4	5	5	4	5	1	1	2	5	5	4	5	5	4	0	2	76
1305	2	5	2	2	2	5	4	5	4	2	2	5	2	2	4	5	4	4	0	1	18
1306	2	4	2	4	2	4	4	4	4	2	6	2	4	2	6	5	4	4	0	2	25
1307	2	4	2	2	4	4	4	4	4	4	4	4	4	4	3	4	3	4	0	2	19
1308	2	5	4	5	6	5	5	5	5	1	6	5	5	5	6	3	1	1	0	1	101
1309	2	3	3	2	4	4	4	5	4	4	3	2	4	4	3	4	3	4	0	1	34
1310	2	5	2	2	2	4	4	4	4	6	4	2	4	4	2	4	2	4	1	2	50
1311	2	3	4	5	5	5	4	5	4	2	4	4	5	5	5	4	1	4	0	2	28
1312	2	4	3	3	4	4	4	3	4	4	4	2	4	2	4	4	4	4	0	2	25
1313	2	5	2	2	2	3	4	4	2	5	5	1	5	5	5	5	4	4	1	2	25
1314	2	3	2	1	4	4	4	3	4	3	5	2	4	4	5	5	5	5	0	2	40
1315	2	2	3	2	1	2	4	4	2	1	5	1	5	4	5	5	5	5	0	1	23
1316	2	4	2	4	4	4	4	4	4	4	4	4	4	4	2	2	2	4	1	1	62
1317	2	1	4	5	2	4	4	4	4	3	4	5	5	5	4	4	2	4	0	1	72
1318	2	4	3	4	2	2	3	4	6	2	4	2	4	2	4	2	2	4	1	1	41

## Sheet: 2015 data key
2015 raw data unweighted - data key
id	UNIQUE IDENTIFIER
NSS	NSS Sample
quon1	QUON1: How do you rate the quality of the current Australian health care system?
quon2	QUON2: How concerned are you about the costs of providing health care in Australia?
quon3	QUON3: Patients expecting a test or prescription at every doctor's visit.
quon4	QUON4: Doctors' reluctance to refuse patient requests for tests and drugs.
quon5	QUON5: The development of expensive new medicines.
quon6	QUON6: Community expectations for access to the latest technologies.
quon7	QUON7: New treatments for cancer.
quon8	QUON8: Lobby group and patient pressure to fund particular diseases.
quon9	QUON9: Drug company advertising to persuade people to ask for medicines (in newspapers, television current affairs programs).
quon10	QUON10: Drug company promotion to doctors to prescribe medicines.
quon11	QUON11: Patients should pay a greater part of the health care bill so they will be more cost-conscious.
quon12	QUON12: The Government should educate the public about the true costs of health care.
quon13	QUON13: Doctors should educate patients about the true costs of health care.
quon14	QUON14: Only the treating physician (doctor) and the patient should decide if a treatment is 'worth the cost'.
quon15	QUON15: No matter how small the chance of benefit, the physician should offer a medical treatment regardless of the cost.
quon16	QUON16: It is not the doctor's responsibility to be concerned about the costs of health care to society.
quon17	QUON17: The public should be consulted about rationing decisions and allocation of health care resources.
qgrf1_RC	RECODE QGRF1: Nights in hospital (Dicotomous 0 No, 1 Yes)
qgender	QGENDER: Record respondent's gender
qage	QAGE: What was your age on your last birthday?

## Sheet: 2015 - summary
	Contributors to increasing costs of health care:							WEIGHTED RESPONSES
			UNWEIGHTED
Q5p3	The development of expensive new medicines and treatments
QOUN5			n	%				Frequency	Percent
	Strongly disagree		52	3.94537			Strongly disagree	50.0342	3.80211
	Somewhat disagree		158	11.9879			Somewhat disagree	168.935	12.8374
	Neither disagree nor agree		91	6.9044			Neither disagree nor agree	94.7774	7.20217
	Somewhat agree		611	46.3581			Somewhat agree	622.985	47.3408
	Strongly agree		356	27.0106			Strongly agree	328.716	24.9792
	Don't know		45	3.41426			Don't know	44.0117	3.34446
	No response		5	0.379363			No response	6.49814	0.493796
	Total		1318				Total	1315.96	100
	Somewhat or strongly agree		967	73.3687				951.7	72.32
			351
Q5p7	Drug company advertising to persuade people to ask for medicine (such as in newspapers, current affairs programs, etc.)
QUON9			n	%				Frequency	Percent
	Strongly disagree		98	7.43551			Strongly disagree	90.3266	6.86395
	Somewhat disagree		236	17.9059			Somewhat disagree	249.385	18.9509
	Neither disagree nor agree		117	8.87709			Neither disagree nor agree	112.192	8.52548
	Somewhat agree		450	34.1426			Somewhat agree	439.645	33.4088
	Strongly agree		345	26.176			Strongly agree	341.122	25.9219
	Don't know		64	4.85584			Don't know	73.7601	5.60506
	No response		8	0.60698			No response	9.52685	0.723949
	Total		1318				Total	1315.96	100
	Somewhat or strongly agree		795	60.3187				780.766	59.3307
			523
Q5p8	Drug company promotions to persuade doctors to prescribe medicines
QUON10			n	%				Frequency	Percent
	Strongly disagree		95	7.20789			Strongly disagree	90.8732	6.90548
	Somewhat disagree		193	14.6434			Somewhat disagree	197.418	15.0019
	Neither disagree nor agree		125	9.48407			Neither disagree nor agree	133.87	10.1729
	Somewhat agree		459	34.8255			Somewhat agree	459.593	34.9246
	Strongly agree		365	27.6935			Strongly agree	355.853	27.0414
	Don't know		74	5.61457			Don't know	70.1954	5.33417
	No response		7	0.531108			No response	8.15426	0.619645
	Total		1318				Total	1315.96	100
	Somewhat or strongly agree		824	62.519				815.446	61.966
			494
Q5p10	New treatments for cancer
QUON7			n	%				Frequency	Percent
	Strongly disagree		46	3.49014			Strongly disagree	43.9752	3.34169
	Somewhat disagree		117	8.87709			Somewhat disagree	124.373	9.45116
	Neither disagree nor agree		91	6.9044			Neither disagree nor agree	103.16	7.83918
	Somewhat agree		596	45.22			Somewhat agree	595.04	45.2173
	Strongly agree		419	31.7906			Strongly agree	392.571	29.8316
	Don't know		42	3.18665			Don't know	48.6489	3.69685
	No response		7	0.531108			No response	8.18827	0.622229
	Total		1318				Total	1315.96	100
	Somewhat or strongly agree		1015	77.0106				987.611	75.0489
			303
Q5p11	Doctors that are reluctant to refuse patients' demands for tests or treatments
QOUN4			n	%				Frequency	Percent
	Strongly disagree		108	8.19423			Strongly disagree	111.188	8.44921
	Somewhat disagree		362	27.4659			Somewhat disagree	387.617	29.4551
	Neither disagree nor agree		187	14.1882			Neither disagree nor agree	180.806	13.7395
	Somewhat agree		402	30.5008			Somewhat agree	406.161	30.8643
	Strongly agree		153	11.6085			Strongly agree	137.183	10.4246
	Don't know		92	6.98027			Don't know	82.6426	6.28004
	No response		14	1.06222			No response	10.3594	0.787213
	Total		1318				Total	1315.96	100
	Somewhat or strongly agree		555	42.1093				543.344	41.2889
			763
Q5p12	Lobby groups and patient pressure to fund particular diseases
QUON8			n	%				Frequency	Percent
	Strongly disagree		52	3.94537			Strongly disagree	47.0277	3.57365
	Somewhat disagree		190	14.4158			Somewhat disagree	208.74	15.8623
	Neither disagree nor agree		140	10.6222			Neither disagree nor agree	131.858	10.02
	Somewhat agree		593	44.9924			Somewhat agree	597.043	45.3695
	Strongly agree		252	19.1199			Strongly agree	241.059	18.3182
	Don't know		84	6.37329			Don't know	81.2065	6.17091
	No response		7	0.531108			No response	9.02146	0.685543
	Total		1318				Total	1315.96	100
	Somewhat or strongly agree		845	64.1123				838.102	63.6877
			473
Q5p13	Patients expecting a test or prescription at every doctor's visit
QUON3			n	%				Frequency	Percent
	Strongly disagree		74	5.61457			Strongly disagree	66.3185	5.03956
	Somewhat disagree		193	14.6434			Somewhat disagree	190.856	14.5032
	Neither disagree nor agree		142	10.7739			Neither disagree nor agree	149.715	11.3769
	Somewhat agree		571	43.3232			Somewhat agree	583.031	44.3047
	Strongly agree		290	22.003			Strongly agree	273.51	20.7841
	Don't know		43	3.26252			Don't know	49.0844	3.72994
	No response		5	0.379363			No response	3.4422	0.261574
	Total		1318				Total	1315.96	100
	Somewhat or strongly agree		861	65.3263				856.541	65.0888
			457
Q5p14	Community expectations for access to the latest technologies
QUON6			n	%				Frequency	Percent
	Strongly disagree		35	2.65554			Strongly disagree	34.8936	2.65158
	Somewhat disagree		134	10.1669			Somewhat disagree	136.359	10.362
	Neither disagree nor agree		121	9.18058			Neither disagree nor agree	134.74	10.239
	Somewhat agree		645	48.9378			Somewhat agree	650.74	49.45
	Strongly agree		328	24.8862			Strongly agree	313.137	23.7954
	Don't know		51	3.8695			Don't know	42.3265	3.2164
	No response		4	0.30349			No response	3.76049	0.285761
	Total		1318				Total	1315.96	100
	Somewhat or strongly agree		973	73.824				963.877	73.2453
			345
Q6	Responsibilities re: health care costs
Q6p1	Patients should pay a greater part of their health care bill so they will be more cost conscious
QUON11			n	%				Frequency	Percent
	Strongly disagree		299	22.6859			Strongly disagree	299.458	22.7559
	Somewhat disagree		343	26.0243			Somewhat disagree	353.535	26.8652
	Neither disagree nor agree		153	11.6085			Neither disagree nor agree	164.325	12.4871
	Somewhat agree		363	27.5417			Somewhat agree	340.7	25.8899
	Strongly agree		137	10.3945			Strongly agree	130.955	9.95128
	Don't know		17	1.28983			Don't know	22.6166	1.71865
	No response		6	0.455235			No response	4.36703	0.331852
	Total		1318				Total	1315.96	100
	Somewhat or strongly agree		500	37.9363				471.655	35.8412
			818
Q6p3	Only the treating physician (doctor) and the patient should decide if a treatment is "worth the cost"
QUON14			n	%				Frequency	Percent
	Strongly disagree		73	5.53869			Strongly disagree	76.2967	5.79781
	Somewhat disagree		186	14.1123			Somewhat disagree	196.762	14.952
	Neither disagree nor agree		112	8.49772			Neither disagree nor agree	110.381	8.3879
	Somewhat agree		519	39.3778			Somewhat agree	517.115	39.2958
	Strongly agree		392	29.742			Strongly agree	379.116	28.8092
	Don't know		30	2.27618			Don't know	30.639	2.32827
	No response		6	0.455235			No response	5.6465	0.42908
	Total		1318				Total	1315.96	100
	Somewhat or strongly agree		911	69.1199				896.231	68.1049
			407
Q6p5	It is not the doctor's responsibility to be concerned about the costs of health care to society
QUON16			n	%				Frequency	Percent
	Strongly disagree		207	15.7056			Strongly disagree	203.588	15.4707
	Somewhat disagree		416	31.563			Somewhat disagree	411.116	31.2408
	Neither disagree nor agree		99	7.51138			Neither disagree nor agree	92.923	7.06125
	Somewhat agree		361	27.39			Somewhat agree	371.893	28.2603
	Strongly agree		209	15.8574			Strongly agree	211.077	16.0398
	Don't know		21	1.59332			Don't know	20.7452	1.57644
	No response		5	0.379363			No response	4.61446	0.350654
	Total		1318				Total	1315.96	100
	Somewhat or strongly agree		570	43.2473				582.97	44.3001
			748
Q6p6	Doctors should educate their patients about the true costs of health care
QUON13			n	%				Frequency	Percent
	Strongly disagree		159	12.0637			Strongly disagree	151.899	11.5428
	Somewhat disagree		201	15.2504			Somewhat disagree	201.991	15.3494
	Neither disagree nor agree		60	4.55235			Neither disagree nor agree	55.8742	4.2459
	Somewhat agree		485	36.7982			Somewhat agree	480.064	36.4803
	Strongly agree		395	29.9697			Strongly agree	410.05	31.1599
	Don't know		15	1.13809			Don't know	13.882	1.0549
	No response		3	0.227618			No response	2.19658	0.166919
	Total		1318				Total	1315.96	100
	Somewhat or strongly agree		880	66.7678				890.115	67.6401
			438
Q6p7	The government should educate the public about the true costs of health care
QUON12			n	%				Frequency	Percent
	Strongly disagree		35	2.65554			Strongly disagree	30.717	2.33419
	Somewhat disagree		56	4.24886			Somewhat disagree	50.9383	3.87082
	Neither disagree nor agree		39	2.95903			Neither disagree nor agree	37.6566	2.86154
	Somewhat agree		533	40.4401			Somewhat agree	534.202	40.5942
	Strongly agree		646	49.0137			Strongly agree	653.156	49.6335
	Don't know		7	0.531108			Don't know	7.67896	0.583527
	No response		2	0.151745			No response	1.60833	0.122217
	Total		1318				Total	1315.96	100
	Somewhat or strongly agree		1179	89.4537				1187.36	90.2277
			139
Q6p8	The public should be consulted about rationing decisions and allocation of health care resources
QUON17			n	%				Frequency	Percent
	Strongly disagree		81	6.14568			Strongly disagree	65.358	4.96658
	Somewhat disagree		156	11.8361			Somewhat disagree	148.412	11.2779
	Neither disagree nor agree		86	6.52504			Neither disagree nor agree	81.4773	6.19149
	Somewhat agree		551	41.8058			Somewhat agree	562.062	42.7113
	Strongly agree		404	30.6525			Strongly agree	414.511	31.4988
	Don't know		30	2.27618			Don't know	35.3952	2.68969
	No response		10	0.758725			No response	8.7412	0.664247
	Total		1318				Total	1315.96	100
	Somewhat or strongly agree		955	72.4583				976.573	74.2101
			363
Q6p9	No matter how small the chance of benefit, the physician should offer a medical treatment regardless of the cost
QUON15			n	%				Frequency	Percent
	Strongly disagree		105	7.96662			Strongly disagree	89.6513	6.81263
	Somewhat disagree		246	18.6646			Somewhat disagree	243.743	18.5221
	Neither disagree nor agree		102	7.739			Neither disagree nor agree	103.405	7.85778
	Somewhat agree		447	33.915			Somewhat agree	451.273	34.2924
	Strongly agree		391	29.6662			Strongly agree	399.455	30.3547
	Don't know		21	1.59332			Don't know	21.9053	1.66459
	No response		6	0.455235			No response	6.52475	0.495818
	Total		1318				Total	1315.96	100
	Somewhat or strongly agree		838	63.5812				850.728	64.6471
			480
QUON1	How do you rate the quality of the current Australian health care system?
		n	%					Frequency	Percent
	Very poor	44	3.33839				Very poor	35.7761	2.71864
	Poor	117	8.87709				Poor	112.294	8.53325
	Fair	301	22.8376				Fair	315.58	23.981
	Adequate	534	40.5159				Adequate	549.712	41.7728
	Very adequate	294	22.3065				Very adequate	268.122	20.3747
	Don't know	24	1.82094				Don't know	30.4024	2.31029
	No response	4	0.30349				No response	4.07042	0.309312
	Total	1318					Total	1315.96	100
QUON2	How concerned are you about the costs of providing health care in Australia?
								Frequency	Percent
	Not at all concerned	120	9.1047				Not at all concerned	123.537	9.38762
	Not too concerned	271	20.5615				Not too concerned	294.576	22.3849
	Fairly concerned	397	30.1214				Fairly concerned	403.723	30.679
	Concerned	512	38.8467				Concerned	474.668	36.0702
	Don't know	15	1.13809				Don't know	16.2869	1.23765
	No response	3	0.227618				No response	3.16548	0.240546
	Total	1318					Total	1315.96	100
	concerned/fairly	909	68.9681					878.391	66.7492
